# Supplementary material for: Fish species lifespan prediction from promoter cytosine‐phosphate‐guanine density
Source: Mol Ecol Resour. 2023 Mar 19;25(5):e13774. doi: 10.1111/1755-0998.13774 (PMC12142718; doi:10.1111/1755-0998.13774)
Supplement: Supplementary file 2 — Tables S1‐S9. [file MEN-25-e13774-s001.xlsx]

## Sheet: Table S1
Table S1. Reported lifespan data for species used in the fish lifespan model, including their sources and relevant taxonomic information
Species	Lifespan	Mean lifespan (¬±SD)	Median lifespan	Source	Original source	Original source text	Class	Number of species represented in class	Order	Number of species represented in order	Family	Number of species represented in family	Genus	Number of species represented in genus	Number of reported lifespans for species
Acipenser gueldenstaedtii	46	46 ¬± 0	46	FishBase	FishBase ref no.: 3561	Chugunova, N.I. , 1959 Age and growth studies in fish. A systematic guide for ichthyologists. Israel Program for Scientific Translations. Izdatel'stvo Akademii Nauk SSSR, Moskva. 132 p.	Actinopteri	425	Acipenseriformes	4	Acipenseridae	3	Acipenser	3	2
Acipenser gueldenstaedtii	46	46 ¬± 0	46	AnAge	AnAge ref no.: 454	Froese and Pauly FishBase	Actinopteri	425	Acipenseriformes	4	Acipenseridae	3	Acipenser	3	2
Acipenser ruthenus	20	36.12 ¬± 19.54	36	FishBase	FishBase ref no.: 556	Muus, B.J. and P. Dahlstr√∂m , 1968 S√º√üwasserfische. BLV Verlagsgesellschaft, M√ºnchen. 224 p.	Actinopteri	425	Acipenseriformes	4	Acipenseridae	3	Acipenser	3	7
Acipenser ruthenus	69.67	36.12 ¬± 19.54	36	FishBase	FishBase ref no.: 273	Nigrelli, R.F. , 1959 Longevity of fishes in captivity, with special reference to those kept in the New York Aquarium. p. 212-230. In G.E.W. Wolstehnolmen and M. O'Connor (eds.) Ciba Foundation Colloquium on Ageing: the life span of animals. Vol. 5., Churchill, London.	Actinopteri	425	Acipenseriformes	4	Acipenseridae	3	Acipenser	3	7
Acipenser ruthenus	36	36.12 ¬± 19.54	36	FishBase	FishBase ref no.: 56502	Podlesnyi, A.V. , 1958 Fishes of Enisey, their environments and use. P. 97-178 in Pravdin, I.F. and P.L. Pirozhnikov (Eds.). Commercial fishes of Ob and Enisey and their use. Izv. VNIORH 44. Moscow, Pishchepromizdat.	Actinopteri	425	Acipenseriformes	4	Acipenseridae	3	Acipenser	3	7
Acipenser ruthenus	46.1	36.12 ¬± 19.54	36	AnAge	AnAge ref no.: 1	Carey and Judge (2000) Longevity Records: Life Spans of Mammals, Birds, Amphibians, Reptiles, and Fish	Actinopteri	425	Acipenseriformes	4	Acipenseridae	3	Acipenser	3	7
Acipenser ruthenus	15	36.12 ¬± 19.54	36	The Aquarium Wiki	Unknown	NA	Actinopteri	425	Acipenseriformes	4	Acipenseridae	3	Acipenser	3	7
Acipenser ruthenus	20	36.12 ¬± 19.54	36	The Aquarium Wiki	Unknown	NA	Actinopteri	425	Acipenseriformes	4	Acipenseridae	3	Acipenser	3	7
Acipenser ruthenus	46.1	36.12 ¬± 19.54	36	Max Plank Institute for Demographic Research	MPIDR ref no.: [71]	Flower, M.S.S., 1935. Further notes on the duration of life in animals. - I. Fishes: as determined by otolith and scale - readings and direct observations on living animals. Proceedings of the Zoological Society of London 1935: 265.	Actinopteri	425	Acipenseriformes	4	Acipenseridae	3	Acipenser	3	7
Acipenser transmontanus	104	86.29 ¬± 26.94	100	FishBase	FishBase ref no.: 39377	Rien, T.A. and R.C. Beamesderfer , 1994 Accuracy and precision of white sturgeon age estimates from pectoral fin rays. Trans. Am. Fish. Soc. 123(2):255-265.	Actinopteri	425	Acipenseriformes	4	Acipenseridae	3	Acipenser	3	7
Acipenser transmontanus	30	86.29 ¬± 26.94	100	FishBase	FishBase ref no.: 796	Beverton, R.J.H. and S.J. Holt , 1959 A review of the lifespans and mortality rates of fish in nature, and their relation to growth and other physiological characteristics. p. 142-180. In G.E.W. Wolstenholme and M. O'Connor (eds.) CIBA Foundation colloquia on ageing: the lifespan of animals. volume 5. J & A Churchill Ltd, London.	Actinopteri	425	Acipenseriformes	4	Acipenseridae	3	Acipenser	3	7
Acipenser transmontanus	104	86.29 ¬± 26.94	100	FishBase	FishBase ref no.: 39247	Cailliet, G.M., A.H. Andrews, E.J. Burton, D.L. Watters, D.E. Kline and L.A. Ferry-Graham , 2001 Age determination and validation studies of marine fishes: do deep-dwellers live longer?. Exp. Geront. 36:739-764.	Actinopteri	425	Acipenseriformes	4	Acipenseridae	3	Acipenser	3	7
Acipenser transmontanus	104	86.29 ¬± 26.94	100	AnAge	AnAge ref no.: 22	Cailliet et al. (2001) Age determination and validation studies of marine fishes: do deep- dwellers live longer?	Actinopteri	425	Acipenseriformes	4	Acipenseridae	3	Acipenser	3	7
Acipenser transmontanus	82	86.29 ¬± 26.94	100	Max Plank Institute for Demographic Research	MPIDR ref no.: [3]	Altman, P.L. and D.S. Dittmer, eds. 1962. Growth, Including Reproduction and Morphological Development. Biological Handbooks. Washington, D. C.: Federation of American Societies for Experimental Biology.	Actinopteri	425	Acipenseriformes	4	Acipenseridae	3	Acipenser	3	7
Acipenser transmontanus	100	86.29 ¬± 26.94	100	Max Plank Institute for Demographic Research	MPIDR ref no.: [7]	Anderson, R.S., 1988. Columbia River Sturgeon. Seattle, WA: Washington Sea Grant Report No. WSG AS88-14.	Actinopteri	425	Acipenseriformes	4	Acipenseridae	3	Acipenser	3	7
Acipenser transmontanus	80	86.29 ¬± 26.94	100	Max Plank Institute for Demographic Research	MPIDR ref no.: [158]	Pycha, R.L., 1956. Progress report on white sturgeon studies. California Fish and Game 42: 23-35.	Actinopteri	425	Acipenseriformes	4	Acipenseridae	3	Acipenser	3	7
Polyodon spathula	55	28.8 ¬± 20.16	27	FishBase	FishBase ref no.: 46974	Quinn, S. , 2001 How long do fish live?. In-Fisherman 26(5):15.	Actinopteri	425	Acipenseriformes	4	Polyodontidae	1	Polyodon	1	10
Polyodon spathula	1	28.8 ¬± 20.16	27	FishBase	FishBase ref no.: 274	Flower, S.S. , 1935 Further notes on the duration of life in animals. I. Fishes: as determined by otolith and scale-readings and direct observations on living individuals. Proc. Zool. Soc. London 2:265-304.	Actinopteri	425	Acipenseriformes	4	Polyodontidae	1	Polyodon	1	10
Polyodon spathula	30	28.8 ¬± 20.16	27	FishBase	FishBase ref no.: 3221	McClanes, A.J. (ed.) , 1974 Field guide to freshwater fishes of North America. Holt, Rinehart and Winston, New York. 212 p.	Actinopteri	425	Acipenseriformes	4	Polyodontidae	1	Polyodon	1	10
Polyodon spathula	9	28.8 ¬± 20.16	27	FishBase	FishBase ref no.: 5734	Reed, B.C., W.E. Kelso and D.A. Rutherford , 1992 Growth, fecundity, and mortality of paddlefish in Louisiana. Trans. Am. Fish. Soc. 121(3):378-384.	Actinopteri	425	Acipenseriformes	4	Polyodontidae	1	Polyodon	1	10
Polyodon spathula	14	28.8 ¬± 20.16	27	FishBase	FishBase ref no.: 5734	Reed, B.C., W.E. Kelso and D.A. Rutherford , 1992 Growth, fecundity, and mortality of paddlefish in Louisiana. Trans. Am. Fish. Soc. 121(3):378-384.	Actinopteri	425	Acipenseriformes	4	Polyodontidae	1	Polyodon	1	10
Polyodon spathula	55	28.8 ¬± 20.16	27	AnAge	AnAge ref no.: 454	Froese and Pauly FishBase	Actinopteri	425	Acipenseriformes	4	Polyodontidae	1	Polyodon	1	10
Polyodon spathula	15	28.8 ¬± 20.16	27	The Aquarium Wiki	Unknown	NA	Actinopteri	425	Acipenseriformes	4	Polyodontidae	1	Polyodon	1	10
Polyodon spathula	55	28.8 ¬± 20.16	27	The Aquarium Wiki	Unknown	NA	Actinopteri	425	Acipenseriformes	4	Polyodontidae	1	Polyodon	1	10
Polyodon spathula	24	28.8 ¬± 20.16	27	Max Plank Institute for Demographic Research	MPIDR ref no.: [3] [179]	Altman, P.L. and D.S. Dittmer, eds. 1962. Growth, Including Reproduction and Morphological Development. Biological Handbooks. Washington, D. C.: Federation of American Societies for Experimental Biology.	Actinopteri	425	Acipenseriformes	4	Polyodontidae	1	Polyodon	1	10
Polyodon spathula	30	28.8 ¬± 20.16	27	Max Plank Institute for Demographic Research	MPIDR ref no.: [157]	Purkett, C.A.J., 1963. The paddlefish fishery of the Osage River and the Lake of the Ozarks, Missouri. Transactions American Fisheries Society 92: 239.	Actinopteri	425	Acipenseriformes	4	Polyodontidae	1	Polyodon	1	10
Albula glossodonta	8	9 ¬± 1.41	9	Published articles	Filous, A., Lennox, R.J., Coleman, R.R., Friedlander, A.M., Clua, E.E. and Danylchuk, A.J., 2019. Life‚Äêhistory characteristics of an exploited bonefish Albula glossodonta population in a remote South Pacific atoll. Journal of Fish Biology, 95(2), pp.562-574.	NA	Actinopteri	425	Albuliformes	1	Albulidae	1	Albula	1	2
Albula glossodonta	10	9 ¬± 1.41	9	Published articles	Filous, A., Lennox, R.J., Coleman, R.R., Friedlander, A.M., Clua, E.E. and Danylchuk, A.J., 2019. Life‚Äêhistory characteristics of an exploited bonefish Albula glossodonta population in a remote South Pacific atoll. Journal of Fish Biology, 95(2), pp.562-574.	NA	Actinopteri	425	Albuliformes	1	Albulidae	1	Albula	1	2
Amia calva	30	23.55 ¬± 8.31	30	FishBase	FishBase ref no.: 72462	Altman, P.L. and D.S. Dittmer , 1962 Growth, including reproduction and morphological development. Federation of American Societies for Experimental Biology.	Actinopteri	425	Amiiformes	1	Amiidae	1	Amia	1	11
Amia calva	30	23.55 ¬± 8.31	30	FishBase	FishBase ref no.: 273	Nigrelli, R.F. , 1959 Longevity of fishes in captivity, with special reference to those kept in the New York Aquarium. p. 212-230. In G.E.W. Wolstehnolmen and M. O'Connor (eds.) Ciba Foundation Colloquium on Ageing: the life span of animals. Vol. 5., Churchill, London.	Actinopteri	425	Amiiformes	1	Amiidae	1	Amia	1	11
Amia calva	30	23.55 ¬± 8.31	30	FishBase	FishBase ref no.: 93252	Murdy, E.O. and J.A. Musick , 2013 Field guide to fishes of the Chesapeake Bay. JHU Press, 360 p.	Actinopteri	425	Amiiformes	1	Amiidae	1	Amia	1	11
Amia calva	13	23.55 ¬± 8.31	30	FishBase	FishBase ref no.: 96725	Koch, J.D., M.C. Quist, K.A. Hansen and G.A. Jones , 2009 Population dynamics and potential management of bowfin (Amia calva) in the upper Mississippi River. J. Appl. Ichthyol. 25:445-550.	Actinopteri	425	Amiiformes	1	Amiidae	1	Amia	1	11
Amia calva	30	23.55 ¬± 8.31	30	AnAge	AnAge ref no.: 454	Froese and Pauly FishBase	Actinopteri	425	Amiiformes	1	Amiidae	1	Amia	1	11
Amia calva	10	23.55 ¬± 8.31	30	The Aquarium Wiki	Unknown	NA	Actinopteri	425	Amiiformes	1	Amiidae	1	Amia	1	11
Amia calva	12	23.55 ¬± 8.31	30	The Aquarium Wiki	Unknown	NA	Actinopteri	425	Amiiformes	1	Amiidae	1	Amia	1	11
Amia calva	30	23.55 ¬± 8.31	30	Max Plank Institute for Demographic Research	MPIDR ref no.: [3] [16]	Altman, P.L. and D.S. Dittmer, eds. 1962. Growth, Including Reproduction and Morphological Development. Biological Handbooks. Washington, D. C.: Federation of American Societies for Experimental Biology.	Actinopteri	425	Amiiformes	1	Amiidae	1	Amia	1	11
Amia calva	24	23.55 ¬± 8.31	30	Max Plank Institute for Demographic Research	MPIDR ref no.: [3] [71]	Altman, P.L. and D.S. Dittmer, eds. 1962. Growth, Including Reproduction and Morphological Development. Biological Handbooks. Washington, D. C.: Federation of American Societies for Experimental Biology.	Actinopteri	425	Amiiformes	1	Amiidae	1	Amia	1	11
Amia calva	30	23.55 ¬± 8.31	30	Max Plank Institute for Demographic Research	MPIDR ref no.: [32]	Breder, C.M.J., 1936. Bulletin New York Zoological Society 39: 116.	Actinopteri	425	Amiiformes	1	Amiidae	1	Amia	1	11
Amia calva	20	23.55 ¬± 8.31	30	Max Plank Institute for Demographic Research	MPIDR ref no.: [70]	Flower, M.S.S., 1925. Contributions to our knowledge of the duration of life in vertebrate animals - I. Fishes. Proceedings of the Zoological Society of London 1925(1): 247-267.	Actinopteri	425	Amiiformes	1	Amiidae	1	Amia	1	11
Anabas testudineus	8	7.25 ¬± 1.5	8	FishBase	FishBase ref no.: 72465	Flower, M.S.S. , 1925 Contributions to our knowledge of the duration of life in vertebrate animals - I. Fishes. Proc. of the Zool. Soc. of London 1925(1):247-267.	Actinopteri	425	Anabantiformes	4	Anabantidae	1	Anabas	1	4
Anabas testudineus	8	7.25 ¬± 1.5	8	AnAge	AnAge ref no.: 583	Flower (1925) Contributions to our knowledge of the duration of life in vertebrate animals. I. Fishes	Actinopteri	425	Anabantiformes	4	Anabantidae	1	Anabas	1	4
Anabas testudineus	5	7.25 ¬± 1.5	8	The Aquarium Wiki	Unknown	NA	Actinopteri	425	Anabantiformes	4	Anabantidae	1	Anabas	1	4
Anabas testudineus	8	7.25 ¬± 1.5	8	The Aquarium Wiki	Unknown	NA	Actinopteri	425	Anabantiformes	4	Anabantidae	1	Anabas	1	4
Channa argus	8	10 ¬± 2.83	10	The Aquarium Wiki	Unknown	NA	Actinopteri	425	Anabantiformes	4	Channidae	2	Channa	2	2
Channa argus	12	10 ¬± 2.83	10	The Aquarium Wiki	Unknown	NA	Actinopteri	425	Anabantiformes	4	Channidae	2	Channa	2	2
Channa maculata	5	7.5 ¬± 3.54	7.5	The Aquarium Wiki	Unknown	NA	Actinopteri	425	Anabantiformes	4	Channidae	2	Channa	2	2
Channa maculata	10	7.5 ¬± 3.54	7.5	The Aquarium Wiki	Unknown	NA	Actinopteri	425	Anabantiformes	4	Channidae	2	Channa	2	2
Betta splendens	2	3.25 ¬± 2.5	2	FishBase	FishBase ref no.: 12193	Hugg, D.O. , 1996 MAPFISH georeferenced mapping database. Freshwater and estuarine fishes of North America. Life Science Software. Dennis O. and Steven Hugg, 1278 Turkey Point Road, Edgewater, Maryland, USA.	Actinopteri	425	Anabantiformes	4	Osphronemidae	1	Betta	1	4
Betta splendens	2	3.25 ¬± 2.5	2	AnAge	AnAge ref no.:	NA	Actinopteri	425	Anabantiformes	4	Osphronemidae	1	Betta	1	4
Betta splendens	2	3.25 ¬± 2.5	2	The Aquarium Wiki	Unknown	NA	Actinopteri	425	Anabantiformes	4	Osphronemidae	1	Betta	1	4
Betta splendens	7	3.25 ¬± 2.5	2	The Aquarium Wiki	Unknown	NA	Actinopteri	425	Anabantiformes	4	Osphronemidae	1	Betta	1	4
Anguilla anguilla	88	46.7 ¬± 32.06	39	FishBase	FishBase ref no.: 72468	Bobick, J.E. and M. Peffer , 1993 Science and technology desk reference. Gale Research Inc.	Actinopteri	425	Anguilliformes	3	Anguillidae	3	Anguilla	3	10
Anguilla anguilla	55	46.7 ¬± 32.06	39	FishBase	FishBase ref no.: 72462	Altman, P.L. and D.S. Dittmer , 1962 Growth, including reproduction and morphological development. Federation of American Societies for Experimental Biology.	Actinopteri	425	Anguilliformes	3	Anguillidae	3	Anguilla	3	10
Anguilla anguilla	20	46.7 ¬± 32.06	39	FishBase	FishBase ref no.: 6114	Koli, L. , 1990 Suomen kalat. [Fishes of Finland]. Werner S√∂derstr√∂m Osakeyhti√∂. Helsinki. 357 p. (in Finnish).	Actinopteri	425	Anguilliformes	3	Anguillidae	3	Anguilla	3	10
Anguilla anguilla	14	46.7 ¬± 32.06	39	FishBase	FishBase ref no.: 81705	Simon, J. , 2007 Age, growth, and condition of European eel (Anguilla anguilla) from six lakes in the River Havel system (Germany). ICES J. Mar. Sci. 64 (7):1414-1422.	Actinopteri	425	Anguilliformes	3	Anguillidae	3	Anguilla	3	10
Anguilla anguilla	19	46.7 ¬± 32.06	39	FishBase	FishBase ref no.: 106807	Simon, J. , 2015 Age and growth of European eels (Anguilla anguilla) in the Elbe River system in Germany. Fisheries Research 164:278-285.	Actinopteri	425	Anguilliformes	3	Anguillidae	3	Anguilla	3	10
Anguilla anguilla	23	46.7 ¬± 32.06	39	FishBase	FishBase ref no.: 106807	Simon, J. , 2015 Age and growth of European eels (Anguilla anguilla) in the Elbe River system in Germany. Fisheries Research 164:278-285.	Actinopteri	425	Anguilliformes	3	Anguillidae	3	Anguilla	3	10
Anguilla anguilla	88	46.7 ¬± 32.06	39	AnAge	AnAge ref no.: 2	Caleb Finch (1990) Longevity, Senescence, and the Genome	Actinopteri	425	Anguilliformes	3	Anguillidae	3	Anguilla	3	10
Anguilla anguilla	88	46.7 ¬± 32.06	39	Max Plank Institute for Demographic Research	MPIDR ref no.: [30]	Bobick, J.E. and M. Peffer, eds. 1993. Science and Technology Desk Reference. Washington, D.C.: Gale Research Inc.	Actinopteri	425	Anguilliformes	3	Anguillidae	3	Anguilla	3	10
Anguilla anguilla	55	46.7 ¬± 32.06	39	Max Plank Institute for Demographic Research	MPIDR ref no.: [3] [71]	Altman, P.L. and D.S. Dittmer, eds. 1962. Growth, Including Reproduction and Morphological Development. Biological Handbooks. Washington, D. C.: Federation of American Societies for Experimental Biology.	Actinopteri	425	Anguilliformes	3	Anguillidae	3	Anguilla	3	10
Anguilla anguilla	17	46.7 ¬± 32.06	39	Max Plank Institute for Demographic Research	MPIDR ref no.: [77]	Frost, W.E., 1945. The age and growth of eels (Anguilla anguilla) from the Windermere catchment area. Journal of Animal Ecology 14: 106-124.	Actinopteri	425	Anguilliformes	3	Anguillidae	3	Anguilla	3	10
Anguilla marmorata	40	40 ¬± 0	40	FishBase	FishBase ref no.: 48660	Keith, P., E. Vigneux and P. Bosc , 1999 Atlas des poissons et des crustac√©s d'eau douce de La R√©union. Mus√©um national d‚ÄôHistoire naturelle, Paris. Patrimoines Naturels 39:136p.	Actinopteri	425	Anguilliformes	3	Anguillidae	3	Anguilla	3	2
Anguilla marmorata	40	40 ¬± 0	40	AnAge	AnAge ref no.: 454	Froese and Pauly FishBase	Actinopteri	425	Anguilliformes	3	Anguillidae	3	Anguilla	3	2
Anguilla rostrata	43	38.22 ¬± 13.02	43	FishBase	FishBase ref no.: 40922	Jessop, B.M. , 1987 Migrating American eels in Nova Scotia. Trans. Am. Fish. Soc. 116(2):161-170.	Actinopteri	425	Anguilliformes	3	Anguillidae	3	Anguilla	3	9
Anguilla rostrata	50	38.22 ¬± 13.02	43	FishBase	FishBase ref no.: 72465	Flower, M.S.S. , 1925 Contributions to our knowledge of the duration of life in vertebrate animals - I. Fishes. Proc. of the Zool. Soc. of London 1925(1):247-267.	Actinopteri	425	Anguilliformes	3	Anguillidae	3	Anguilla	3	9
Anguilla rostrata	43	38.22 ¬± 13.02	43	FishBase	FishBase ref no.: 40922	Jessop, B.M. , 1987 Migrating American eels in Nova Scotia. Trans. Am. Fish. Soc. 116(2):161-170.	Actinopteri	425	Anguilliformes	3	Anguillidae	3	Anguilla	3	9
Anguilla rostrata	24	38.22 ¬± 13.02	43	FishBase	FishBase ref no.: 120595	Eakins, R.J. , 2019 American eel. Ontario Freshwater Fishes Life History Database. Version 4.85. Online database. (http://www.ontariofishes.ca; http://www.ontariofishes.ca/home.htm), accessed¬†25 June 2019.	Actinopteri	425	Anguilliformes	3	Anguillidae	3	Anguilla	3	9
Anguilla rostrata	16	38.22 ¬± 13.02	43	FishBase	FishBase ref no.: 120595	Eakins, R.J. , 2019 American eel. Ontario Freshwater Fishes Life History Database. Version 4.85. Online database. (http://www.ontariofishes.ca; http://www.ontariofishes.ca/home.htm), accessed¬†25 June 2019.	Actinopteri	425	Anguilliformes	3	Anguillidae	3	Anguilla	3	9
Anguilla rostrata	50	38.22 ¬± 13.02	43	AnAge	AnAge ref no.: 583	Flower (1925) Contributions to our knowledge of the duration of life in vertebrate animals. I. Fishes	Actinopteri	425	Anguilliformes	3	Anguillidae	3	Anguilla	3	9
Anguilla rostrata	25	38.22 ¬± 13.02	43	The Aquarium Wiki	Unknown	NA	Actinopteri	425	Anguilliformes	3	Anguillidae	3	Anguilla	3	9
Anguilla rostrata	43	38.22 ¬± 13.02	43	The Aquarium Wiki	Unknown	NA	Actinopteri	425	Anguilliformes	3	Anguillidae	3	Anguilla	3	9
Anguilla rostrata	50	38.22 ¬± 13.02	43	Max Plank Institute for Demographic Research	MPIDR ref no.: [70]	Flower, M.S.S., 1925. Contributions to our knowledge of the duration of life in vertebrate animals - I. Fishes. Proceedings of the Zoological Society of London 1925(1): 247-267.	Actinopteri	425	Anguilliformes	3	Anguillidae	3	Anguilla	3	9
Menidia beryllina	2	1.75 ¬± 0.5	2	FishBase	FishBase ref no.: 72478	Mense, J.B. , 1967 Ecology of the Mississippi silversides, Menidia audens Hay, in Lake Texoma. Oklahoma Fish. Res. Laboratory Bull. 6:32.	Actinopteri	425	Atheriniformes	4	Atherinopsidae	3	Menidia	2	4
Menidia beryllina	2	1.75 ¬± 0.5	2	AnAge	AnAge ref no.: 1	Carey and Judge (2000) Longevity Records: Life Spans of Mammals, Birds, Amphibians, Reptiles, and Fish	Actinopteri	425	Atheriniformes	4	Atherinopsidae	3	Menidia	2	4
Menidia beryllina	1	1.75 ¬± 0.5	2	Max Plank Institute for Demographic Research	MPIDR ref no.: [128] [143]	Mense, J.B., 1967. Ecology of the Mississippi silversides, Menidia audens hay, in Lake Texoma. Oklahoma Fisheries Research Laboratory Bulletin 6: 32.	Actinopteri	425	Atheriniformes	4	Atherinopsidae	3	Menidia	2	4
Menidia beryllina	2	1.75 ¬± 0.5	2	Max Plank Institute for Demographic Research	MPIDR ref no.: [128] [143]	Mense, J.B., 1967. Ecology of the Mississippi silversides, Menidia audens hay, in Lake Texoma. Oklahoma Fisheries Research Laboratory Bulletin 6: 32.	Actinopteri	425	Atheriniformes	4	Atherinopsidae	3	Menidia	2	4
Menidia menidia	2	2 ¬± 0	2	FishBase	FishBase ref no.: 12193	Hugg, D.O. , 1996 MAPFISH georeferenced mapping database. Freshwater and estuarine fishes of North America. Life Science Software. Dennis O. and Steven Hugg, 1278 Turkey Point Road, Edgewater, Maryland, USA.	Actinopteri	425	Atheriniformes	4	Atherinopsidae	3	Menidia	2	2
Menidia menidia	2	2 ¬± 0	2	AnAge	AnAge ref no.: 454	Froese and Pauly FishBase	Actinopteri	425	Atheriniformes	4	Atherinopsidae	3	Menidia	2	2
Odontesthes bonariensis	4	4 ¬± 0	4	FishBase	FishBase ref no.: 59043	Kottelat, M. and J. Freyhof , 2007 Handbook of European freshwater fishes. Publications Kottelat, Cornol and Freyhof, Berlin. 646 pp.	Actinopteri	425	Atheriniformes	4	Atherinopsidae	3	Odontesthes	1	2
Odontesthes bonariensis	4	4 ¬± 0	4	FishBase	FishBase ref no.: 59043	Kottelat, M. and J. Freyhof , 2007 Handbook of European freshwater fishes. Publications Kottelat, Cornol and Freyhof, Berlin. 646 pp.	Actinopteri	425	Atheriniformes	4	Atherinopsidae	3	Odontesthes	1	2
Melanotaenia boesemani	4	4.5 ¬± 0.71	4.5	The Aquarium Wiki	Unknown	NA	Actinopteri	425	Atheriniformes	4	Melanotaeniidae	1	Melanotaenia	1	2
Melanotaenia boesemani	5	4.5 ¬± 0.71	4.5	The Aquarium Wiki	Unknown	NA	Actinopteri	425	Atheriniformes	4	Melanotaeniidae	1	Melanotaenia	1	2
Opsanus beta	5	5.5 ¬± 0.71	5.5	Published articles	Malca, E., Barimo, J.F., Serafy, J.E. and Walsh, P.J., 2009. Age and growth of the gulf toadfish Opsanus beta based on otolith increment analysis. Journal of Fish Biology, 75(7), pp.1750-1761.	NA	Actinopteri	425	Batrachoidiformes	2	Batrachoididae	2	Opsanus	1	2
Opsanus beta	6	5.5 ¬± 0.71	5.5	Published articles	Malca, E., Barimo, J.F., Serafy, J.E. and Walsh, P.J., 2009. Age and growth of the gulf toadfish Opsanus beta based on otolith increment analysis. Journal of Fish Biology, 75(7), pp.1750-1761.	NA	Actinopteri	425	Batrachoidiformes	2	Batrachoididae	2	Opsanus	1	2
Thalassophryne amazonica	8	11.5 ¬± 4.95	11.5	The Aquarium Wiki	Unknown	NA	Actinopteri	425	Batrachoidiformes	2	Batrachoididae	2	Thalassophryne	1	2
Thalassophryne amazonica	15	11.5 ¬± 4.95	11.5	The Aquarium Wiki	Unknown	NA	Actinopteri	425	Batrachoidiformes	2	Batrachoididae	2	Thalassophryne	1	2
Oryzias celebensis	5	6.5 ¬± 2.12	6.5	The Aquarium Wiki	Unknown	NA	Actinopteri	425	Beloniformes	5	Adrianichthyidae	4	Oryzias	4	2
Oryzias celebensis	8	6.5 ¬± 2.12	6.5	The Aquarium Wiki	Unknown	NA	Actinopteri	425	Beloniformes	5	Adrianichthyidae	4	Oryzias	4	2
Oryzias latipes	5	5.67 ¬± 2.08	5	AnAge	AnAge ref no.: 683	Egami (1971) Further notes on the life span of the teleost, Oryzias latipes	Actinopteri	425	Beloniformes	5	Adrianichthyidae	4	Oryzias	4	3
Oryzias latipes	4	5.67 ¬± 2.08	5	The Aquarium Wiki	Unknown	NA	Actinopteri	425	Beloniformes	5	Adrianichthyidae	4	Oryzias	4	3
Oryzias latipes	8	5.67 ¬± 2.08	5	The Aquarium Wiki	Unknown	NA	Actinopteri	425	Beloniformes	5	Adrianichthyidae	4	Oryzias	4	3
Oryzias sinensis	1	3.5 ¬± 3.32	2.5	FishBase	FishBase ref no.: 59043	Kottelat, M. and J. Freyhof , 2007 Handbook of European freshwater fishes. Publications Kottelat, Cornol and Freyhof, Berlin. 646 pp.	Actinopteri	425	Beloniformes	5	Adrianichthyidae	4	Oryzias	4	4
Oryzias sinensis	1	3.5 ¬± 3.32	2.5	FishBase	FishBase ref no.: 59043	Kottelat, M. and J. Freyhof , 2007 Handbook of European freshwater fishes. Publications Kottelat, Cornol and Freyhof, Berlin. 646 pp.	Actinopteri	425	Beloniformes	5	Adrianichthyidae	4	Oryzias	4	4
Oryzias sinensis	4	3.5 ¬± 3.32	2.5	The Aquarium Wiki	Unknown	NA	Actinopteri	425	Beloniformes	5	Adrianichthyidae	4	Oryzias	4	4
Oryzias sinensis	8	3.5 ¬± 3.32	2.5	The Aquarium Wiki	Unknown	NA	Actinopteri	425	Beloniformes	5	Adrianichthyidae	4	Oryzias	4	4
Oryzias woworae	4	6 ¬± 2.83	6	The Aquarium Wiki	Unknown	NA	Actinopteri	425	Beloniformes	5	Adrianichthyidae	4	Oryzias	4	2
Oryzias woworae	8	6 ¬± 2.83	6	The Aquarium Wiki	Unknown	NA	Actinopteri	425	Beloniformes	5	Adrianichthyidae	4	Oryzias	4	2
Xenentodon cancila	3	4 ¬± 1.41	4	The Aquarium Wiki	Unknown	NA	Actinopteri	425	Beloniformes	5	Belonidae	1	Xenentodon	1	2
Xenentodon cancila	5	4 ¬± 1.41	4	The Aquarium Wiki	Unknown	NA	Actinopteri	425	Beloniformes	5	Belonidae	1	Xenentodon	1	2
Beryx splendens	23	17 ¬± 5.7	16.8	FishBase	FishBase ref no.: 35874	Adachi, K., K. Takagi, E. Tanaka, S. Yamada and T. Kitakado , 2000 Age and growth of alfonsino Beryx splendens in the waters around the Izu Islands. Fish. Sci. 66:232-240.	Actinopteri	425	Beryciformes	1	Berycidae	1	Beryx	1	11
Beryx splendens	16.8	17 ¬± 5.7	16.8	FishBase	FishBase ref no.: 27136	Lehodey, P. and R. Grandperrin , 1996 Age and growth of the alfonsino Beryx splendens over the seamounts off New Caledonia. Mar. Biol. 125:249-258.	Actinopteri	425	Beryciformes	1	Berycidae	1	Beryx	1	11
Beryx splendens	20	17 ¬± 5.7	16.8	FishBase	FishBase ref no.: 27136	Lehodey, P. and R. Grandperrin , 1996 Age and growth of the alfonsino Beryx splendens over the seamounts off New Caledonia. Mar. Biol. 125:249-258.	Actinopteri	425	Beryciformes	1	Berycidae	1	Beryx	1	11
Beryx splendens	16	17 ¬± 5.7	16.8	FishBase	FishBase ref no.: 31614	Paul, L.J. , 1992 Age and growth studies of New Zealand marine fishes, 1921-90: a review and bibliography. Aust. J. Mar. Freshwat. Res. 43:879-912.	Actinopteri	425	Beryciformes	1	Berycidae	1	Beryx	1	11
Beryx splendens	23	17 ¬± 5.7	16.8	FishBase	FishBase ref no.: 35874	Adachi, K., K. Takagi, E. Tanaka, S. Yamada and T. Kitakado , 2000 Age and growth of alfonsino Beryx splendens in the waters around the Izu Islands. Fish. Sci. 66:232-240.	Actinopteri	425	Beryciformes	1	Berycidae	1	Beryx	1	11
Beryx splendens	9	17 ¬± 5.7	16.8	FishBase	FishBase ref no.: 47253	Rico, V., J.M. Lorenzo, J.A. Gonz√°lez, H.M. Krug, A. Mendon√ßa, E. Gouveia and M.A. Dias , 2001 Age and growth of the alfonsino Beryx splendens Lowe, 1834 from the Macronesian archipelagos. Fish. Res. 49(3):233-240.	Actinopteri	425	Beryciformes	1	Berycidae	1	Beryx	1	11
Beryx splendens	11	17 ¬± 5.7	16.8	FishBase	FishBase ref no.: 47253	Rico, V., J.M. Lorenzo, J.A. Gonz√°lez, H.M. Krug, A. Mendon√ßa, E. Gouveia and M.A. Dias , 2001 Age and growth of the alfonsino Beryx splendens Lowe, 1834 from the Macronesian archipelagos. Fish. Res. 49(3):233-240.	Actinopteri	425	Beryciformes	1	Berycidae	1	Beryx	1	11
Beryx splendens	12	17 ¬± 5.7	16.8	FishBase	FishBase ref no.: 47253	Rico, V., J.M. Lorenzo, J.A. Gonz√°lez, H.M. Krug, A. Mendon√ßa, E. Gouveia and M.A. Dias , 2001 Age and growth of the alfonsino Beryx splendens Lowe, 1834 from the Macronesian archipelagos. Fish. Res. 49(3):233-240.	Actinopteri	425	Beryciformes	1	Berycidae	1	Beryx	1	11
Beryx splendens	10.2	17 ¬± 5.7	16.8	FishBase	FishBase ref no.: 53645	Taniuchi, T., T. Kanaya, S. Uwabe, T. Kojima, S. Akimoto and I. Mitani , 2004 Age and growth of alfonsino Beryx splendens from the Kanto District, central Japan, based on growth increments on otoliths. Fish. Sci. 70(5):845-851.	Actinopteri	425	Beryciformes	1	Berycidae	1	Beryx	1	11
Beryx splendens	23	17 ¬± 5.7	16.8	AnAge	AnAge ref no.: 454	Froese and Pauly FishBase	Actinopteri	425	Beryciformes	1	Berycidae	1	Beryx	1	11
Beryx splendens	23	17 ¬± 5.7	16.8	Australian Fisheries Management Authority	Unknown	NA	Actinopteri	425	Beryciformes	1	Berycidae	1	Beryx	1	11
Caranx ignobilis	11	11 ¬± NA	11	FishBase	FishBase ref no.: 82366	Fry, G.C., D.T. Brewer and W.N. Venables , 2006 Vulnerability of deepwater demersal fishes to commercial fishing: Evidence from a study around a tropical volcanic seamount in Papua New Guinea. Fish. Res. 81:126-141.	Actinopteri	425	Carangiformes	6	Carangidae	6	Caranx	2	1
Caranx melampygus	7	9.5 ¬± 3.54	9.5	FishBase	FishBase ref no.: 82366	Fry, G.C., D.T. Brewer and W.N. Venables , 2006 Vulnerability of deepwater demersal fishes to commercial fishing: Evidence from a study around a tropical volcanic seamount in Papua New Guinea. Fish. Res. 81:126-141.	Actinopteri	425	Carangiformes	6	Carangidae	6	Caranx	2	2
Caranx melampygus	12	9.5 ¬± 3.54	9.5	FishBase	FishBase ref no.: 117127	Mohammed, A., S. Mehanna and U. Mahmoud , 2016 Age and growth based on the scale readings of the two carangid species Carangoides bajad and Caranx melampygus from Shalateen Fishing area, Red Sea, Egypt. International Conference on Research for Food Security, Natural Resource Management and Rural Development. Tropentag 2016 18.09.-21.09.2016, Vienna, Austria.	Actinopteri	425	Carangiformes	6	Carangidae	6	Caranx	2	2
Seriola dumerili	15	13.25 ¬± 4.29	15	FishBase	FishBase ref no.: 113943	Murie, D.J. and D.C. Parkyn , 2008 Age, growth and sex maturity of Greater Amberjack (Seriola dumerili) in the Gulf of Mexico. SEDAR33-RD13. SEDAR, North Charleston, SC. 41pp.	Actinopteri	425	Carangiformes	6	Carangidae	6	Seriola	2	6
Seriola dumerili	4.5	13.25 ¬± 4.29	15	FishBase	FishBase ref no.: 273	Nigrelli, R.F. , 1959 Longevity of fishes in captivity, with special reference to those kept in the New York Aquarium. p. 212-230. In G.E.W. Wolstehnolmen and M. O'Connor (eds.) Ciba Foundation Colloquium on Ageing: the life span of animals. Vol. 5., Churchill, London.	Actinopteri	425	Carangiformes	6	Carangidae	6	Seriola	2	6
Seriola dumerili	15	13.25 ¬± 4.29	15	FishBase	FishBase ref no.: 53835	Thompson, B.A., M. Beasley and C.A. Wilson , 1999 Age distribution and growth of greater amberjack, Seriola dumerili, from the north-central Gulf of Mexico. Fish. Bull. 97:362-371.	Actinopteri	425	Carangiformes	6	Carangidae	6	Seriola	2	6
Seriola dumerili	15	13.25 ¬± 4.29	15	FishBase	FishBase ref no.: 108834	Tsikliras, A.C. and K.I. Stergiou , 2015 Age at maturity of Mediterranean marine fishes. Medit. Mar. Sci. 16(1):5-20.	Actinopteri	425	Carangiformes	6	Carangidae	6	Seriola	2	6
Seriola dumerili	15	13.25 ¬± 4.29	15	FishBase	FishBase ref no.: 108834	Tsikliras, A.C. and K.I. Stergiou , 2015 Age at maturity of Mediterranean marine fishes. Medit. Mar. Sci. 16(1):5-20.	Actinopteri	425	Carangiformes	6	Carangidae	6	Seriola	2	6
Seriola dumerili	15	13.25 ¬± 4.29	15	FishBase	FishBase ref no.: 113943	Murie, D.J. and D.C. Parkyn , 2008 Age, growth and sex maturity of Greater Amberjack (Seriola dumerili) in the Gulf of Mexico. SEDAR33-RD13. SEDAR, North Charleston, SC. 41pp.	Actinopteri	425	Carangiformes	6	Carangidae	6	Seriola	2	6
Seriola lalandi	12	13.08 ¬± 6.44	12	FishBase	FishBase ref no.: 72462	Altman, P.L. and D.S. Dittmer , 1962 Growth, including reproduction and morphological development. Federation of American Societies for Experimental Biology.	Actinopteri	425	Carangiformes	6	Carangidae	6	Seriola	2	3
Seriola lalandi	7.25	13.08 ¬± 6.44	12	FishBase	FishBase ref no.: 72462	Altman, P.L. and D.S. Dittmer , 1962 Growth, including reproduction and morphological development. Federation of American Societies for Experimental Biology.	Actinopteri	425	Carangiformes	6	Carangidae	6	Seriola	2	3
Seriola lalandi	20	13.08 ¬± 6.44	12	Status of Australian Fish Stocks Reports	SAFS ref.: [Stewart et al. 2001, Stewart and Hughes 2008]	NA	Actinopteri	425	Carangiformes	6	Carangidae	6	Seriola	2	3
Trachinotus ovatus	5	5 ¬± NA	5	FishBase	FishBase ref no.: 273	Nigrelli, R.F. , 1959 Longevity of fishes in captivity, with special reference to those kept in the New York Aquarium. p. 212-230. In G.E.W. Wolstehnolmen and M. O'Connor (eds.) Ciba Foundation Colloquium on Ageing: the life span of animals. Vol. 5., Churchill, London.	Actinopteri	425	Carangiformes	6	Carangidae	6	Trachinotus	1	1
Trachurus trachurus	6	8 ¬± 2.94	8	FishBase	FishBase ref no.: 719	Nikolskii, G.V. , 1957 Spezielle Fischkunde. VEB Deutscher Verlag der Wissenschaften. Berlin. 632 p.	Actinopteri	425	Carangiformes	6	Carangidae	6	Trachurus	1	4
Trachurus trachurus	11	8 ¬± 2.94	8	FishBase	FishBase ref no.: 767	Geldenhuys, N.D. , 1973 Growth of the South African maarsbanker Trachurus trachurus Linnaeus and age composition of the catches, 1950-1971. Invest. Rep. Sea Fish. Brch. S. Afr. 101:1-24.	Actinopteri	425	Carangiformes	6	Carangidae	6	Trachurus	1	4
Trachurus trachurus	5	8 ¬± 2.94	8	FishBase	FishBase ref no.: 6104	Stergiou, K.I. , 1991 Biology, ecology and dynamics of Cepola macrophthalma (L., 1758) (Pisces: Cepolidae) in the Euboikos and Pagassitikos Gulfs). Ph.D. thesis, Aristotle Univ. Thessaloniki, Greece. 222 p. (in Hellenic, English abstract).	Actinopteri	425	Carangiformes	6	Carangidae	6	Trachurus	1	4
Trachurus trachurus	10	8 ¬± 2.94	8	FishBase	FishBase ref no.: 27030	Stergiou, K.I., E.D. Christou, D. Georgopoulous, A. Zenetos and C. Souvermezoglou , 1997 The Hellenic seas: physics, chemistry, biology and fisheries. p. 415-538. In A.D. Ansell, R.N. Gibson and M. Barnes (eds.). Oceanography and marine biology: an annual review. UCL Press.	Actinopteri	425	Carangiformes	6	Carangidae	6	Trachurus	1	4
Lepomis macrochirus	10	9.69 ¬± 1.39	10	FishBase	FishBase ref no.: 72462	Altman, P.L. and D.S. Dittmer , 1962 Growth, including reproduction and morphological development. Federation of American Societies for Experimental Biology.	Actinopteri	425	Centrarchiformes	8	Centrarchidae	4	Lepomis	1	9
Lepomis macrochirus	8.17	9.69 ¬± 1.39	10	FishBase	FishBase ref no.: 273	Nigrelli, R.F. , 1959 Longevity of fishes in captivity, with special reference to those kept in the New York Aquarium. p. 212-230. In G.E.W. Wolstehnolmen and M. O'Connor (eds.) Ciba Foundation Colloquium on Ageing: the life span of animals. Vol. 5., Churchill, London.	Actinopteri	425	Centrarchiformes	8	Centrarchidae	4	Lepomis	1	9
Lepomis macrochirus	8	9.69 ¬± 1.39	10	FishBase	FishBase ref no.: 3993	Carlander, K.D. , 1977 Handbook of freshwater fishery biology, volume 2. The Iowa State University Press, Ames, Iowa.	Actinopteri	425	Centrarchiformes	8	Centrarchidae	4	Lepomis	1	9
Lepomis macrochirus	11	9.69 ¬± 1.39	10	FishBase	FishBase ref no.: 3993	Carlander, K.D. , 1977 Handbook of freshwater fishery biology, volume 2. The Iowa State University Press, Ames, Iowa.	Actinopteri	425	Centrarchiformes	8	Centrarchidae	4	Lepomis	1	9
Lepomis macrochirus	10	9.69 ¬± 1.39	10	AnAge	AnAge ref no.: 1	Carey and Judge (2000) Longevity Records: Life Spans of Mammals, Birds, Amphibians, Reptiles, and Fish	Actinopteri	425	Centrarchiformes	8	Centrarchidae	4	Lepomis	1	9
Lepomis macrochirus	8	9.69 ¬± 1.39	10	The Aquarium Wiki	Unknown	NA	Actinopteri	425	Centrarchiformes	8	Centrarchidae	4	Lepomis	1	9
Lepomis macrochirus	12	9.69 ¬± 1.39	10	The Aquarium Wiki	Unknown	NA	Actinopteri	425	Centrarchiformes	8	Centrarchidae	4	Lepomis	1	9
Lepomis macrochirus	10	9.69 ¬± 1.39	10	Max Plank Institute for Demographic Research	MPIDR ref no.: [177]	Scott, W.B. and E.J. Crossman, 1973. Freshwater Fishes of Canada. Fisheries Research Board Canada Bulletin 84: 966.	Actinopteri	425	Centrarchiformes	8	Centrarchidae	4	Lepomis	1	9
Lepomis macrochirus	10	9.69 ¬± 1.39	10	Max Plank Institute for Demographic Research	MPIDR ref no.: [3] [108]	Altman, P.L. and D.S. Dittmer, eds. 1962. Growth, Including Reproduction and Morphological Development. Biological Handbooks. Washington, D. C.: Federation of American Societies for Experimental Biology.	Actinopteri	425	Centrarchiformes	8	Centrarchidae	4	Lepomis	1	9
Micropterus dolomieu	26	18.33 ¬± 6.35	16.5	FishBase	FishBase ref no.: 46974	Quinn, S. , 2001 How long do fish live?. In-Fisherman 26(5):15.	Actinopteri	425	Centrarchiformes	8	Centrarchidae	4	Micropterus	3	6
Micropterus dolomieu	11	18.33 ¬± 6.35	16.5	FishBase	FishBase ref no.: 273	Nigrelli, R.F. , 1959 Longevity of fishes in captivity, with special reference to those kept in the New York Aquarium. p. 212-230. In G.E.W. Wolstehnolmen and M. O'Connor (eds.) Ciba Foundation Colloquium on Ageing: the life span of animals. Vol. 5., Churchill, London.	Actinopteri	425	Centrarchiformes	8	Centrarchidae	4	Micropterus	3	6
Micropterus dolomieu	18	18.33 ¬± 6.35	16.5	FishBase	FishBase ref no.: 3993	Carlander, K.D. , 1977 Handbook of freshwater fishery biology, volume 2. The Iowa State University Press, Ames, Iowa.	Actinopteri	425	Centrarchiformes	8	Centrarchidae	4	Micropterus	3	6
Micropterus dolomieu	15	18.33 ¬± 6.35	16.5	FishBase	FishBase ref no.: 120742	Wolbert, J.R. , 2014 Assessment of smallmouth bass Micropterus dolomieu and rock bass Ambloplites rupestris growth and condition in the Little River, Tennessee. Master's Thesis, University of Tennessee, 2014. https://trace.tennessee.edu/utk_gradthes/2861	Actinopteri	425	Centrarchiformes	8	Centrarchidae	4	Micropterus	3	6
Micropterus dolomieu	26	18.33 ¬± 6.35	16.5	AnAge	AnAge ref no.: 454	Froese and Pauly FishBase	Actinopteri	425	Centrarchiformes	8	Centrarchidae	4	Micropterus	3	6
Micropterus dolomieu	14	18.33 ¬± 6.35	16.5	Max Plank Institute for Demographic Research	MPIDR ref no.: [3] [71]	Altman, P.L. and D.S. Dittmer, eds. 1962. Growth, Including Reproduction and Morphological Development. Biological Handbooks. Washington, D. C.: Federation of American Societies for Experimental Biology.	Actinopteri	425	Centrarchiformes	8	Centrarchidae	4	Micropterus	3	6
Micropterus floridanus	17	17 ¬± NA	17	Published articles	Lamothe, K.A., Allen, R.M., Winningham, K., Dennis, C. and Johnson, R.L., 2016. Stocking for a trophy bass fishery: searching for size differences among largemouth bass and hybrids in southern Arkansas reservoirs. Lake and Reservoir Management, 32(2), pp.194-207.	NA	Actinopteri	425	Centrarchiformes	8	Centrarchidae	4	Micropterus	3	1
Micropterus salmoides	23	16.08 ¬± 5.14	15	FishBase	FishBase ref no.: 46974	Quinn, S. , 2001 How long do fish live?. In-Fisherman 26(5):15.	Actinopteri	425	Centrarchiformes	8	Centrarchidae	4	Micropterus	3	13
Micropterus salmoides	11	16.08 ¬± 5.14	15	FishBase	FishBase ref no.: 72462	Altman, P.L. and D.S. Dittmer , 1962 Growth, including reproduction and morphological development. Federation of American Societies for Experimental Biology.	Actinopteri	425	Centrarchiformes	8	Centrarchidae	4	Micropterus	3	13
Micropterus salmoides	11	16.08 ¬± 5.14	15	FishBase	FishBase ref no.: 3993	Carlander, K.D. , 1977 Handbook of freshwater fishery biology, volume 2. The Iowa State University Press, Ames, Iowa.	Actinopteri	425	Centrarchiformes	8	Centrarchidae	4	Micropterus	3	13
Micropterus salmoides	16	16.08 ¬± 5.14	15	FishBase	FishBase ref no.: 59043	Kottelat, M. and J. Freyhof , 2007 Handbook of European freshwater fishes. Publications Kottelat, Cornol and Freyhof, Berlin. 646 pp.	Actinopteri	425	Centrarchiformes	8	Centrarchidae	4	Micropterus	3	13
Micropterus salmoides	23	16.08 ¬± 5.14	15	FishBase	FishBase ref no.: 120614	Eakins, R.J. , 2019 Lagremouth bass. Ontario Freshwater Fishes Life History Database. Version 4.85. Online database. (http://www.ontariofishes.ca; http://www.ontariofishes.ca/home.htm), accessed¬†26 June 2019.	Actinopteri	425	Centrarchiformes	8	Centrarchidae	4	Micropterus	3	13
Micropterus salmoides	23	16.08 ¬± 5.14	15	AnAge	AnAge ref no.: 1	Carey and Judge (2000) Longevity Records: Life Spans of Mammals, Birds, Amphibians, Reptiles, and Fish	Actinopteri	425	Centrarchiformes	8	Centrarchidae	4	Micropterus	3	13
Micropterus salmoides	12	16.08 ¬± 5.14	15	The Aquarium Wiki	Unknown	NA	Actinopteri	425	Centrarchiformes	8	Centrarchidae	4	Micropterus	3	13
Micropterus salmoides	14	16.08 ¬± 5.14	15	The Aquarium Wiki	Unknown	NA	Actinopteri	425	Centrarchiformes	8	Centrarchidae	4	Micropterus	3	13
Micropterus salmoides	11	16.08 ¬± 5.14	15	Max Plank Institute for Demographic Research	MPIDR ref no.: [3] [70]	Altman, P.L. and D.S. Dittmer, eds. 1962. Growth, Including Reproduction and Morphological Development. Biological Handbooks. Washington, D. C.: Federation of American Societies for Experimental Biology.	Actinopteri	425	Centrarchiformes	8	Centrarchidae	4	Micropterus	3	13
Micropterus salmoides	16	16.08 ¬± 5.14	15	Max Plank Institute for Demographic Research	MPIDR ref no.: [3]	Altman, P.L. and D.S. Dittmer, eds. 1962. Growth, Including Reproduction and Morphological Development. Biological Handbooks. Washington, D. C.: Federation of American Societies for Experimental Biology.	Actinopteri	425	Centrarchiformes	8	Centrarchidae	4	Micropterus	3	13
Micropterus salmoides	15	16.08 ¬± 5.14	15	Max Plank Institute for Demographic Research	MPIDR ref no.: [177]	Scott, W.B. and E.J. Crossman, 1973. Freshwater Fishes of Canada. Fisheries Research Board Canada Bulletin 84: 966.	Actinopteri	425	Centrarchiformes	8	Centrarchidae	4	Micropterus	3	13
Micropterus salmoides	11	16.08 ¬± 5.14	15	Max Plank Institute for Demographic Research	MPIDR ref no.: [70]	Flower, M.S.S., 1925. Contributions to our knowledge of the duration of life in vertebrate animals - I. Fishes. Proceedings of the Zoological Society of London 1925(1): 247-267.	Actinopteri	425	Centrarchiformes	8	Centrarchidae	4	Micropterus	3	13
Micropterus salmoides	23	16.08 ¬± 5.14	15	Max Plank Institute for Demographic Research	MPIDR ref no.: [82]	Green, D.M. and R.C. Heidinger, 1994. Longevity record for largemouth bass. North American Journal of Fisheries Management 14: 464-465.	Actinopteri	425	Centrarchiformes	8	Centrarchidae	4	Micropterus	3	13
Maccullochella peelii	48	48.2 ¬± 0.35	48	FishBase	FishBase ref no.: 6987	Anderson, J.R., A.K. Morison and D.J. Ray , 1992 Age and growth of murray cod, Maccullochella peelii (Perciformes: Percichthyidae), in the lower Murray-Darling basin, Australia, from thin-sectioned otoliths. Aust. J. Mar. Freshwat. Res. 43(5):983-1013.	Actinopteri	425	Centrarchiformes	8	Percichthyidae	2	Maccullochella	1	3
Maccullochella peelii	48.6	48.2 ¬± 0.35	48	FishBase	FishBase ref no.: 6987	Anderson, J.R., A.K. Morison and D.J. Ray , 1992 Age and growth of murray cod, Maccullochella peelii (Perciformes: Percichthyidae), in the lower Murray-Darling basin, Australia, from thin-sectioned otoliths. Aust. J. Mar. Freshwat. Res. 43(5):983-1013.	Actinopteri	425	Centrarchiformes	8	Percichthyidae	2	Maccullochella	1	3
Maccullochella peelii	48	48.2 ¬± 0.35	48	AnAge	AnAge ref no.: 454	Froese and Pauly FishBase	Actinopteri	425	Centrarchiformes	8	Percichthyidae	2	Maccullochella	1	3
Macquaria ambigua	20	20 ¬± 0	20	FishBase	FishBase ref no.: 6390	Kailola, P.J., M.J. Williams, P.C. Stewart, R.E. Reichelt, A. McNee and C. Grieve , 1993 Australian fisheries resources. Bureau of Resource Sciences, Canberra, Australia. 422 p.	Actinopteri	425	Centrarchiformes	8	Percichthyidae	2	Macquaria	1	3
Macquaria ambigua	20	20 ¬± 0	20	FishBase	FishBase ref no.: 6390	Kailola, P.J., M.J. Williams, P.C. Stewart, R.E. Reichelt, A. McNee and C. Grieve , 1993 Australian fisheries resources. Bureau of Resource Sciences, Canberra, Australia. 422 p.	Actinopteri	425	Centrarchiformes	8	Percichthyidae	2	Macquaria	1	3
Macquaria ambigua	20	20 ¬± 0	20	AnAge	AnAge ref no.: 454	Froese and Pauly FishBase	Actinopteri	425	Centrarchiformes	8	Percichthyidae	2	Macquaria	1	3
Siniperca chuatsi	9	9 ¬± NA	9	FishBase	FishBase ref no.: 56557	Novikov, N.P., A.S. Sokolovsky, T.G. Sokolovskaya and Y.M. Yakovlev , 2002 The fishes of Primorye. Vladivostok, Far Eastern State Tech. Fish. Univ., 552 p.	Actinopteri	425	Centrarchiformes	8	Sinipercidae	2	Siniperca	2	1
Siniperca knerii	4	4 ¬± NA	4	FishBase	FishBase ref no.: 105559	Liu, L., G. Li, S. Chen, X. Lu, D. Luo and H. Wang , 2012 Age and growth of bigeye mandarinfish (Siniperca kneri) in Guishi Reservoir, Guangxi Province. J. Fish. Sci. China 19(2):229-236.	Actinopteri	425	Centrarchiformes	8	Sinipercidae	2	Siniperca	2	1
Chelmon rostratus	10	10 ¬± 0	10	FishBase	FishBase ref no.: 72479	Hinton , 1962 Horned shark, gar, mormyriad, characin, carp, armored catfish, arowana, upside down catfish. Not given.	Actinopteri	425	Chaetodontiformes	1	Chaetodontidae	1	Chelmon	1	3
Chelmon rostratus	10	10 ¬± 0	10	AnAge	AnAge ref no.: 1	Carey and Judge (2000) Longevity Records: Life Spans of Mammals, Birds, Amphibians, Reptiles, and Fish	Actinopteri	425	Chaetodontiformes	1	Chaetodontidae	1	Chelmon	1	3
Chelmon rostratus	10	10 ¬± 0	10	Max Plank Institute for Demographic Research	MPIDR ref no.: [98]	Hinton, 1962. Horned shark, gar, mormyriad, characin, carp, armored catfish, arowana, upside down catfish.	Actinopteri	425	Chaetodontiformes	1	Chaetodontidae	1	Chelmon	1	3
Astyanax mexicanus	9.75	6.09 ¬± 2.42	5.5	FishBase	FishBase ref no.: 274	Flower, S.S. , 1935 Further notes on the duration of life in animals. I. Fishes: as determined by otolith and scale-readings and direct observations on living individuals. Proc. Zool. Soc. London 2:265-304.	Actinopteri	425	Characiformes	5	Characidae	1	Astyanax	1	8
Astyanax mexicanus	5	6.09 ¬± 2.42	5.5	FishBase	FishBase ref no.: 116778	Simon, V., R. Elleboode, K. Mah√©, L. Legendre, P. Ornelas‚ÄëGarcia, L. Espinasa and S. R√©taux , 2017 Comparing growth in surface and cave morphs of the species Astyanax mexicanus: insights from scales. EvoDevo 8:23-35.	Actinopteri	425	Characiformes	5	Characidae	1	Astyanax	1	8
Astyanax mexicanus	5	6.09 ¬± 2.42	5.5	FishBase	FishBase ref no.: 116778	Simon, V., R. Elleboode, K. Mah√©, L. Legendre, P. Ornelas‚ÄëGarcia, L. Espinasa and S. R√©taux , 2017 Comparing growth in surface and cave morphs of the species Astyanax mexicanus: insights from scales. EvoDevo 8:23-35.	Actinopteri	425	Characiformes	5	Characidae	1	Astyanax	1	8
Astyanax mexicanus	6	6.09 ¬± 2.42	5.5	FishBase	FishBase ref no.: 116778	Simon, V., R. Elleboode, K. Mah√©, L. Legendre, P. Ornelas‚ÄëGarcia, L. Espinasa and S. R√©taux , 2017 Comparing growth in surface and cave morphs of the species Astyanax mexicanus: insights from scales. EvoDevo 8:23-35.	Actinopteri	425	Characiformes	5	Characidae	1	Astyanax	1	8
Astyanax mexicanus	5	6.09 ¬± 2.42	5.5	FishBase	FishBase ref no.: 116778	Simon, V., R. Elleboode, K. Mah√©, L. Legendre, P. Ornelas‚ÄëGarcia, L. Espinasa and S. R√©taux , 2017 Comparing growth in surface and cave morphs of the species Astyanax mexicanus: insights from scales. EvoDevo 8:23-35.	Actinopteri	425	Characiformes	5	Characidae	1	Astyanax	1	8
Astyanax mexicanus	8	6.09 ¬± 2.42	5.5	FishBase	FishBase ref no.: 116778	Simon, V., R. Elleboode, K. Mah√©, L. Legendre, P. Ornelas‚ÄëGarcia, L. Espinasa and S. R√©taux , 2017 Comparing growth in surface and cave morphs of the species Astyanax mexicanus: insights from scales. EvoDevo 8:23-35.	Actinopteri	425	Characiformes	5	Characidae	1	Astyanax	1	8
Astyanax mexicanus	2	6.09 ¬± 2.42	5.5	The Aquarium Wiki	Unknown	NA	Actinopteri	425	Characiformes	5	Characidae	1	Astyanax	1	8
Astyanax mexicanus	8	6.09 ¬± 2.42	5.5	The Aquarium Wiki	Unknown	NA	Actinopteri	425	Characiformes	5	Characidae	1	Astyanax	1	8
Hepsetus odoe	5	4.33 ¬± 1.15	5	AnAge	AnAge ref no.: 454	Froese and Pauly FishBase	Actinopteri	425	Characiformes	5	Hepsetidae	1	Hepsetus	1	3
Hepsetus odoe	3	4.33 ¬± 1.15	5	The Aquarium Wiki	Unknown	NA	Actinopteri	425	Characiformes	5	Hepsetidae	1	Hepsetus	1	3
Hepsetus odoe	5	4.33 ¬± 1.15	5	The Aquarium Wiki	Unknown	NA	Actinopteri	425	Characiformes	5	Hepsetidae	1	Hepsetus	1	3
Colossoma macropomum	12	18.5 ¬± 9.19	18.5	The Aquarium Wiki	Unknown	NA	Actinopteri	425	Characiformes	5	Serrasalmidae	3	Colossoma	1	2
Colossoma macropomum	25	18.5 ¬± 9.19	18.5	The Aquarium Wiki	Unknown	NA	Actinopteri	425	Characiformes	5	Serrasalmidae	3	Colossoma	1	2
Piaractus mesopotamicus	8	10 ¬± 2.83	10	The Aquarium Wiki	Unknown	NA	Actinopteri	425	Characiformes	5	Serrasalmidae	3	Piaractus	1	2
Piaractus mesopotamicus	12	10 ¬± 2.83	10	The Aquarium Wiki	Unknown	NA	Actinopteri	425	Characiformes	5	Serrasalmidae	3	Piaractus	1	2
Pygocentrus nattereri	5	7.21 ¬± 1.72	7	The Aquarium Wiki	Unknown	NA	Actinopteri	425	Characiformes	5	Serrasalmidae	3	Pygocentrus	1	9
Pygocentrus nattereri	10	7.21 ¬± 1.72	7	The Aquarium Wiki	Unknown	NA	Actinopteri	425	Characiformes	5	Serrasalmidae	3	Pygocentrus	1	9
Pygocentrus nattereri	6.9	7.21 ¬± 1.72	7	Published articles	Vicentin, W., dos Santos Costa, F.E. and S√∫arez, Y.R., 2013. Population ecology of red-bellied piranha Pygocentrus nattereri Kner, 1858 (characidae: Serrasalminae) in the Negro river, pantanal, Brazil. Environmental biology of fishes, 96(1), pp.57-66.	NA	Actinopteri	425	Characiformes	5	Serrasalmidae	3	Pygocentrus	1	9
Pygocentrus nattereri	5	7.21 ¬± 1.72	7	Vicentin, W., dos Santos Costa, F.E. and S√∫arez, Y.R., 2013. Population ecology of red-bellied piranha Pygocentrus nattereri Kner, 1858 (characidae: Serrasalminae) in the Negro river, pantanal, Brazil. Environmental biology of fishes, 96(1), pp.57-66.	Pauly D (1994) Quantitative analysis of published data on the growth, metabolism, food consumption and related features of the red-bellied piranha, Serrasalmus nattereri (Characidae). Environ Biol Fishes 41:423‚Äì437	NA	Actinopteri	425	Characiformes	5	Serrasalmidae	3	Pygocentrus	1	9
Pygocentrus nattereri	6	7.21 ¬± 1.72	7	Vicentin, W., dos Santos Costa, F.E. and S√∫arez, Y.R., 2013. Population ecology of red-bellied piranha Pygocentrus nattereri Kner, 1858 (characidae: Serrasalminae) in the Negro river, pantanal, Brazil. Environmental biology of fishes, 96(1), pp.57-66.	Bevilaqua DR, Soares MGM (2010) Crescimento e mortalidade de Pygocentrus nattereri Kner, 1985 em lagos de v√°rzea da regi√£o de Manacapuru, Amaz√¥nia. Rev Bras Eng Pesca 5:43‚Äì52	NA	Actinopteri	425	Characiformes	5	Serrasalmidae	3	Pygocentrus	1	9
Pygocentrus nattereri	9	7.21 ¬± 1.72	7	Vicentin, W., dos Santos Costa, F.E. and S√∫arez, Y.R., 2013. Population ecology of red-bellied piranha Pygocentrus nattereri Kner, 1858 (characidae: Serrasalminae) in the Negro river, pantanal, Brazil. Environmental biology of fishes, 96(1), pp.57-66.	Duponchelle F, Lino F, Hubert N, Panfili J, Renno JF, Baras E, Torrico JP, Dugue R, Nu√±ez J (2007) Environment-related life-history trait variations of the Red-bellied Piranha Pygocentrus nattereri in two river basins of the Bolivian Amazon. J Fish Biol 71:1113‚Äì1134	NA	Actinopteri	425	Characiformes	5	Serrasalmidae	3	Pygocentrus	1	9
Pygocentrus nattereri	8	7.21 ¬± 1.72	7	Vicentin, W., dos Santos Costa, F.E. and S√∫arez, Y.R., 2013. Population ecology of red-bellied piranha Pygocentrus nattereri Kner, 1858 (characidae: Serrasalminae) in the Negro river, pantanal, Brazil. Environmental biology of fishes, 96(1), pp.57-66.	Duponchelle F, Lino F, Hubert N, Panfili J, Renno JF, Baras E, Torrico JP, Dugue R, Nu√±ez J (2007) Environment-related life-history trait variations of the Red-bellied Piranha Pygocentrus nattereri in two river basins of the Bolivian Amazon. J Fish Biol 71:1113‚Äì1134	NA	Actinopteri	425	Characiformes	5	Serrasalmidae	3	Pygocentrus	1	9
Pygocentrus nattereri	8	7.21 ¬± 1.72	7	Vicentin, W., dos Santos Costa, F.E. and S√∫arez, Y.R., 2013. Population ecology of red-bellied piranha Pygocentrus nattereri Kner, 1858 (characidae: Serrasalminae) in the Negro river, pantanal, Brazil. Environmental biology of fishes, 96(1), pp.57-66.	Duponchelle F, Lino F, Hubert N, Panfili J, Renno JF, Baras E, Torrico JP, Dugue R, Nu√±ez J (2007) Environment-related life-history trait variations of the Red-bellied Piranha Pygocentrus nattereri in two river basins of the Bolivian Amazon. J Fish Biol 71:1113‚Äì1134	NA	Actinopteri	425	Characiformes	5	Serrasalmidae	3	Pygocentrus	1	9
Pygocentrus nattereri	7	7.21 ¬± 1.72	7	Vicentin, W., dos Santos Costa, F.E. and S√∫arez, Y.R., 2013. Population ecology of red-bellied piranha Pygocentrus nattereri Kner, 1858 (characidae: Serrasalminae) in the Negro river, pantanal, Brazil. Environmental biology of fishes, 96(1), pp.57-66.	Duponchelle F, Lino F, Hubert N, Panfili J, Renno JF, Baras E, Torrico JP, Dugue R, Nu√±ez J (2007) Environment-related life-history trait variations of the Red-bellied Piranha Pygocentrus nattereri in two river basins of the Bolivian Amazon. J Fish Biol 71:1113‚Äì1134	NA	Actinopteri	425	Characiformes	5	Serrasalmidae	3	Pygocentrus	1	9
Altolamprologus calvus	10	12.5 ¬± 3.54	12.5	The Aquarium Wiki	Unknown	NA	Actinopteri	425	Cichliformes	74	Cichlidae	74	Altolamprologus	2	2
Altolamprologus calvus	15	12.5 ¬± 3.54	12.5	The Aquarium Wiki	Unknown	NA	Actinopteri	425	Cichliformes	74	Cichlidae	74	Altolamprologus	2	2
Altolamprologus compressiceps	3	4 ¬± 1.41	4	The Aquarium Wiki	Unknown	NA	Actinopteri	425	Cichliformes	74	Cichlidae	74	Altolamprologus	2	2
Altolamprologus compressiceps	5	4 ¬± 1.41	4	The Aquarium Wiki	Unknown	NA	Actinopteri	425	Cichliformes	74	Cichlidae	74	Altolamprologus	2	2
Amphilophus citrinellus	10	12.5 ¬± 3.54	12.5	The Aquarium Wiki	Unknown	NA	Actinopteri	425	Cichliformes	74	Cichlidae	74	Amphilophus	1	2
Amphilophus citrinellus	15	12.5 ¬± 3.54	12.5	The Aquarium Wiki	Unknown	NA	Actinopteri	425	Cichliformes	74	Cichlidae	74	Amphilophus	1	2
Archocentrus centrarchus	5	6.5 ¬± 2.12	6.5	The Aquarium Wiki	Unknown	NA	Actinopteri	425	Cichliformes	74	Cichlidae	74	Archocentrus	1	2
Archocentrus centrarchus	8	6.5 ¬± 2.12	6.5	The Aquarium Wiki	Unknown	NA	Actinopteri	425	Cichliformes	74	Cichlidae	74	Archocentrus	1	2
Astatotilapia calliptera	8	9 ¬± 1.41	9	The Aquarium Wiki	Unknown	NA	Actinopteri	425	Cichliformes	74	Cichlidae	74	Astatotilapia	1	2
Astatotilapia calliptera	10	9 ¬± 1.41	9	The Aquarium Wiki	Unknown	NA	Actinopteri	425	Cichliformes	74	Cichlidae	74	Astatotilapia	1	2
Aulonocranus dewindti	5	6.5 ¬± 2.12	6.5	The Aquarium Wiki	Unknown	NA	Actinopteri	425	Cichliformes	74	Cichlidae	74	Aulonocranus	1	2
Aulonocranus dewindti	8	6.5 ¬± 2.12	6.5	The Aquarium Wiki	Unknown	NA	Actinopteri	425	Cichliformes	74	Cichlidae	74	Aulonocranus	1	2
Benthochromis tricoti	5	6.5 ¬± 2.12	6.5	The Aquarium Wiki	Unknown	NA	Actinopteri	425	Cichliformes	74	Cichlidae	74	Benthochromis	1	2
Benthochromis tricoti	8	6.5 ¬± 2.12	6.5	The Aquarium Wiki	Unknown	NA	Actinopteri	425	Cichliformes	74	Cichlidae	74	Benthochromis	1	2
Boulengerochromis microlepis	5	7.5 ¬± 3.54	7.5	The Aquarium Wiki	Unknown	NA	Actinopteri	425	Cichliformes	74	Cichlidae	74	Boulengerochromis	1	2
Boulengerochromis microlepis	10	7.5 ¬± 3.54	7.5	The Aquarium Wiki	Unknown	NA	Actinopteri	425	Cichliformes	74	Cichlidae	74	Boulengerochromis	1	2
Bujurquina vittata	5	6.5 ¬± 2.12	6.5	The Aquarium Wiki	Unknown	NA	Actinopteri	425	Cichliformes	74	Cichlidae	74	Bujurquina	1	2
Bujurquina vittata	8	6.5 ¬± 2.12	6.5	The Aquarium Wiki	Unknown	NA	Actinopteri	425	Cichliformes	74	Cichlidae	74	Bujurquina	1	2
Callochromis pleurospilus	3	4 ¬± 1.41	4	The Aquarium Wiki	Unknown	NA	Actinopteri	425	Cichliformes	74	Cichlidae	74	Callochromis	1	2
Callochromis pleurospilus	5	4 ¬± 1.41	4	The Aquarium Wiki	Unknown	NA	Actinopteri	425	Cichliformes	74	Cichlidae	74	Callochromis	1	2
Chalinochromis brichardi	5	6.5 ¬± 2.12	6.5	The Aquarium Wiki	Unknown	NA	Actinopteri	425	Cichliformes	74	Cichlidae	74	Chalinochromis	2	2
Chalinochromis brichardi	8	6.5 ¬± 2.12	6.5	The Aquarium Wiki	Unknown	NA	Actinopteri	425	Cichliformes	74	Cichlidae	74	Chalinochromis	2	2
Chalinochromis popelini	5	6.5 ¬± 2.12	6.5	The Aquarium Wiki	Unknown	NA	Actinopteri	425	Cichliformes	74	Cichlidae	74	Chalinochromis	2	2
Chalinochromis popelini	8	6.5 ¬± 2.12	6.5	The Aquarium Wiki	Unknown	NA	Actinopteri	425	Cichliformes	74	Cichlidae	74	Chalinochromis	2	2
Coptodon rendalli	7	7 ¬± NA	7	FishBase	FishBase ref no.: 7248	Skelton, P.H. , 1993 A complete guide to the freshwater fishes of southern Africa. Southern Book Publishers. 388 p.	Actinopteri	425	Cichliformes	74	Cichlidae	74	Coptodon	1	1
Cyphotilapia frontosa	10	17.5 ¬± 10.61	17.5	The Aquarium Wiki	Unknown	NA	Actinopteri	425	Cichliformes	74	Cichlidae	74	Cyphotilapia	2	2
Cyphotilapia frontosa	25	17.5 ¬± 10.61	17.5	The Aquarium Wiki	Unknown	NA	Actinopteri	425	Cichliformes	74	Cichlidae	74	Cyphotilapia	2	2
Cyphotilapia gibberosa	5	6.5 ¬± 2.12	6.5	The Aquarium Wiki	Unknown	NA	Actinopteri	425	Cichliformes	74	Cichlidae	74	Cyphotilapia	2	2
Cyphotilapia gibberosa	8	6.5 ¬± 2.12	6.5	The Aquarium Wiki	Unknown	NA	Actinopteri	425	Cichliformes	74	Cichlidae	74	Cyphotilapia	2	2
Cyprichromis leptosoma	5	7.5 ¬± 3.54	7.5	The Aquarium Wiki	Unknown	NA	Actinopteri	425	Cichliformes	74	Cichlidae	74	Cyprichromis	1	2
Cyprichromis leptosoma	10	7.5 ¬± 3.54	7.5	The Aquarium Wiki	Unknown	NA	Actinopteri	425	Cichliformes	74	Cichlidae	74	Cyprichromis	1	2
Ectodus descampsii	8	10 ¬± 2.83	10	The Aquarium Wiki	Unknown	NA	Actinopteri	425	Cichliformes	74	Cichlidae	74	Ectodus	1	2
Ectodus descampsii	12	10 ¬± 2.83	10	The Aquarium Wiki	Unknown	NA	Actinopteri	425	Cichliformes	74	Cichlidae	74	Ectodus	1	2
Eretmodus cyanostictus	5	6.5 ¬± 2.12	6.5	The Aquarium Wiki	Unknown	NA	Actinopteri	425	Cichliformes	74	Cichlidae	74	Eretmodus	1	2
Eretmodus cyanostictus	8	6.5 ¬± 2.12	6.5	The Aquarium Wiki	Unknown	NA	Actinopteri	425	Cichliformes	74	Cichlidae	74	Eretmodus	1	2
Etroplus canarensis	5	6.5 ¬± 2.12	6.5	The Aquarium Wiki	Unknown	NA	Actinopteri	425	Cichliformes	74	Cichlidae	74	Etroplus	1	2
Etroplus canarensis	8	6.5 ¬± 2.12	6.5	The Aquarium Wiki	Unknown	NA	Actinopteri	425	Cichliformes	74	Cichlidae	74	Etroplus	1	2
Gnathochromis permaxillaris	8	10 ¬± 2.83	10	The Aquarium Wiki	Unknown	NA	Actinopteri	425	Cichliformes	74	Cichlidae	74	Gnathochromis	1	2
Gnathochromis permaxillaris	12	10 ¬± 2.83	10	The Aquarium Wiki	Unknown	NA	Actinopteri	425	Cichliformes	74	Cichlidae	74	Gnathochromis	1	2
Haplochromis burtoni	5	6.5 ¬± 2.12	6.5	The Aquarium Wiki	Unknown	NA	Actinopteri	425	Cichliformes	74	Cichlidae	74	Haplochromis	2	2
Haplochromis burtoni	8	6.5 ¬± 2.12	6.5	The Aquarium Wiki	Unknown	NA	Actinopteri	425	Cichliformes	74	Cichlidae	74	Haplochromis	2	2
Haplochromis sauvagei	5	6.5 ¬± 2.12	6.5	The Aquarium Wiki	Unknown	NA	Actinopteri	425	Cichliformes	74	Cichlidae	74	Haplochromis	2	2
Haplochromis sauvagei	8	6.5 ¬± 2.12	6.5	The Aquarium Wiki	Unknown	NA	Actinopteri	425	Cichliformes	74	Cichlidae	74	Haplochromis	2	2
Julidochromis dickfeldi	2	3.5 ¬± 2.12	3.5	The Aquarium Wiki	Unknown	NA	Actinopteri	425	Cichliformes	74	Cichlidae	74	Julidochromis	5	2
Julidochromis dickfeldi	5	3.5 ¬± 2.12	3.5	The Aquarium Wiki	Unknown	NA	Actinopteri	425	Cichliformes	74	Cichlidae	74	Julidochromis	5	2
Julidochromis marlieri	5	6.5 ¬± 2.12	6.5	The Aquarium Wiki	Unknown	NA	Actinopteri	425	Cichliformes	74	Cichlidae	74	Julidochromis	5	2
Julidochromis marlieri	8	6.5 ¬± 2.12	6.5	The Aquarium Wiki	Unknown	NA	Actinopteri	425	Cichliformes	74	Cichlidae	74	Julidochromis	5	2
Julidochromis ornatus	5	6 ¬± 1.41	6	The Aquarium Wiki	Unknown	NA	Actinopteri	425	Cichliformes	74	Cichlidae	74	Julidochromis	5	2
Julidochromis ornatus	7	6 ¬± 1.41	6	The Aquarium Wiki	Unknown	NA	Actinopteri	425	Cichliformes	74	Cichlidae	74	Julidochromis	5	2
Julidochromis regani	5	6.5 ¬± 2.12	6.5	The Aquarium Wiki	Unknown	NA	Actinopteri	425	Cichliformes	74	Cichlidae	74	Julidochromis	5	2
Julidochromis regani	8	6.5 ¬± 2.12	6.5	The Aquarium Wiki	Unknown	NA	Actinopteri	425	Cichliformes	74	Cichlidae	74	Julidochromis	5	2
Julidochromis transcriptus	5	6.5 ¬± 2.12	6.5	The Aquarium Wiki	Unknown	NA	Actinopteri	425	Cichliformes	74	Cichlidae	74	Julidochromis	5	2
Julidochromis transcriptus	8	6.5 ¬± 2.12	6.5	The Aquarium Wiki	Unknown	NA	Actinopteri	425	Cichliformes	74	Cichlidae	74	Julidochromis	5	2
Labeotropheus fuelleborni	8	10 ¬± 2.83	10	The Aquarium Wiki	Unknown	NA	Actinopteri	425	Cichliformes	74	Cichlidae	74	Labeotropheus	1	2
Labeotropheus fuelleborni	12	10 ¬± 2.83	10	The Aquarium Wiki	Unknown	NA	Actinopteri	425	Cichliformes	74	Cichlidae	74	Labeotropheus	1	2
Lamprologus kungweensis	5	6.5 ¬± 2.12	6.5	The Aquarium Wiki	Unknown	NA	Actinopteri	425	Cichliformes	74	Cichlidae	74	Lamprologus	5	2
Lamprologus kungweensis	8	6.5 ¬± 2.12	6.5	The Aquarium Wiki	Unknown	NA	Actinopteri	425	Cichliformes	74	Cichlidae	74	Lamprologus	5	2
Lamprologus meleagris	4	6 ¬± 2.83	6	The Aquarium Wiki	Unknown	NA	Actinopteri	425	Cichliformes	74	Cichlidae	74	Lamprologus	5	2
Lamprologus meleagris	8	6 ¬± 2.83	6	The Aquarium Wiki	Unknown	NA	Actinopteri	425	Cichliformes	74	Cichlidae	74	Lamprologus	5	2
Lamprologus ocellatus	5	6.5 ¬± 2.12	6.5	The Aquarium Wiki	Unknown	NA	Actinopteri	425	Cichliformes	74	Cichlidae	74	Lamprologus	5	2
Lamprologus ocellatus	8	6.5 ¬± 2.12	6.5	The Aquarium Wiki	Unknown	NA	Actinopteri	425	Cichliformes	74	Cichlidae	74	Lamprologus	5	2
Lamprologus signatus	5	6.5 ¬± 2.12	6.5	The Aquarium Wiki	Unknown	NA	Actinopteri	425	Cichliformes	74	Cichlidae	74	Lamprologus	5	2
Lamprologus signatus	8	6.5 ¬± 2.12	6.5	The Aquarium Wiki	Unknown	NA	Actinopteri	425	Cichliformes	74	Cichlidae	74	Lamprologus	5	2
Lamprologus speciosus	3	4 ¬± 1.41	4	The Aquarium Wiki	Unknown	NA	Actinopteri	425	Cichliformes	74	Cichlidae	74	Lamprologus	5	2
Lamprologus speciosus	5	4 ¬± 1.41	4	The Aquarium Wiki	Unknown	NA	Actinopteri	425	Cichliformes	74	Cichlidae	74	Lamprologus	5	2
Lepidiolamprologus attenuatus	5	6.5 ¬± 2.12	6.5	The Aquarium Wiki	Unknown	NA	Actinopteri	425	Cichliformes	74	Cichlidae	74	Lepidiolamprologus	3	2
Lepidiolamprologus attenuatus	8	6.5 ¬± 2.12	6.5	The Aquarium Wiki	Unknown	NA	Actinopteri	425	Cichliformes	74	Cichlidae	74	Lepidiolamprologus	3	2
Lepidiolamprologus cunningtoni	5	6.5 ¬± 2.12	6.5	The Aquarium Wiki	Unknown	NA	Actinopteri	425	Cichliformes	74	Cichlidae	74	Lepidiolamprologus	3	2
Lepidiolamprologus cunningtoni	8	6.5 ¬± 2.12	6.5	The Aquarium Wiki	Unknown	NA	Actinopteri	425	Cichliformes	74	Cichlidae	74	Lepidiolamprologus	3	2
Lepidiolamprologus elongatus	8	10 ¬± 2.83	10	The Aquarium Wiki	Unknown	NA	Actinopteri	425	Cichliformes	74	Cichlidae	74	Lepidiolamprologus	3	2
Lepidiolamprologus elongatus	12	10 ¬± 2.83	10	The Aquarium Wiki	Unknown	NA	Actinopteri	425	Cichliformes	74	Cichlidae	74	Lepidiolamprologus	3	2
Lestradea perspicax	8	10 ¬± 2.83	10	The Aquarium Wiki	Unknown	NA	Actinopteri	425	Cichliformes	74	Cichlidae	74	Lestradea	1	2
Lestradea perspicax	12	10 ¬± 2.83	10	The Aquarium Wiki	Unknown	NA	Actinopteri	425	Cichliformes	74	Cichlidae	74	Lestradea	1	2
Melanochromis auratus	5	6.5 ¬± 2.12	6.5	The Aquarium Wiki	Unknown	NA	Actinopteri	425	Cichliformes	74	Cichlidae	74	Melanochromis	1	2
Melanochromis auratus	8	6.5 ¬± 2.12	6.5	The Aquarium Wiki	Unknown	NA	Actinopteri	425	Cichliformes	74	Cichlidae	74	Melanochromis	1	2
Neolamprologus boulengeri	3	4 ¬± 1.41	4	The Aquarium Wiki	Unknown	NA	Actinopteri	425	Cichliformes	74	Cichlidae	74	Neolamprologus	13	2
Neolamprologus boulengeri	5	4 ¬± 1.41	4	The Aquarium Wiki	Unknown	NA	Actinopteri	425	Cichliformes	74	Cichlidae	74	Neolamprologus	13	2
Neolamprologus brevis	5	6.5 ¬± 2.12	6.5	The Aquarium Wiki	Unknown	NA	Actinopteri	425	Cichliformes	74	Cichlidae	74	Neolamprologus	13	2
Neolamprologus brevis	8	6.5 ¬± 2.12	6.5	The Aquarium Wiki	Unknown	NA	Actinopteri	425	Cichliformes	74	Cichlidae	74	Neolamprologus	13	2
Neolamprologus brichardi	1	3 ¬± 2.83	3	The Aquarium Wiki	Unknown	NA	Actinopteri	425	Cichliformes	74	Cichlidae	74	Neolamprologus	13	2
Neolamprologus brichardi	5	3 ¬± 2.83	3	The Aquarium Wiki	Unknown	NA	Actinopteri	425	Cichliformes	74	Cichlidae	74	Neolamprologus	13	2
Neolamprologus buescheri	5	6.5 ¬± 2.12	6.5	The Aquarium Wiki	Unknown	NA	Actinopteri	425	Cichliformes	74	Cichlidae	74	Neolamprologus	13	2
Neolamprologus buescheri	8	6.5 ¬± 2.12	6.5	The Aquarium Wiki	Unknown	NA	Actinopteri	425	Cichliformes	74	Cichlidae	74	Neolamprologus	13	2
Neolamprologus furcifer	3	4 ¬± 1.41	4	The Aquarium Wiki	Unknown	NA	Actinopteri	425	Cichliformes	74	Cichlidae	74	Neolamprologus	13	2
Neolamprologus furcifer	5	4 ¬± 1.41	4	The Aquarium Wiki	Unknown	NA	Actinopteri	425	Cichliformes	74	Cichlidae	74	Neolamprologus	13	2
Neolamprologus hecqui	8	10 ¬± 2.83	10	The Aquarium Wiki	Unknown	NA	Actinopteri	425	Cichliformes	74	Cichlidae	74	Neolamprologus	13	2
Neolamprologus hecqui	12	10 ¬± 2.83	10	The Aquarium Wiki	Unknown	NA	Actinopteri	425	Cichliformes	74	Cichlidae	74	Neolamprologus	13	2
Neolamprologus leleupi	5	7.5 ¬± 3.54	7.5	The Aquarium Wiki	Unknown	NA	Actinopteri	425	Cichliformes	74	Cichlidae	74	Neolamprologus	13	2
Neolamprologus leleupi	10	7.5 ¬± 3.54	7.5	The Aquarium Wiki	Unknown	NA	Actinopteri	425	Cichliformes	74	Cichlidae	74	Neolamprologus	13	2
Neolamprologus multifasciatus	5	6.5 ¬± 2.12	6.5	The Aquarium Wiki	Unknown	NA	Actinopteri	425	Cichliformes	74	Cichlidae	74	Neolamprologus	13	2
Neolamprologus multifasciatus	8	6.5 ¬± 2.12	6.5	The Aquarium Wiki	Unknown	NA	Actinopteri	425	Cichliformes	74	Cichlidae	74	Neolamprologus	13	2
Neolamprologus pulcher	8	7.58 ¬± 4.64	8	The Aquarium Wiki	Unknown	NA	Actinopteri	425	Cichliformes	74	Cichlidae	74	Neolamprologus	13	3
Neolamprologus pulcher	12	7.58 ¬± 4.64	8	The Aquarium Wiki	Unknown	NA	Actinopteri	425	Cichliformes	74	Cichlidae	74	Neolamprologus	13	3
Neolamprologus pulcher	2.74	7.58 ¬± 4.64	8	Chervet, N., Z√∂ttl, M., Sch√ºrch, R., Taborsky, M. and Heg, D., 2011. Repeatability and heritability of behavioural types in a social cichlid. International Journal of Evolutionary Biology, 2011.	Dierkes, P., Heg, D., Taborsky, M., Skubic, E. and Achmann, R., 2005. Genetic relatedness in groups is sex_specific and declines with age of helpers in a cooperatively breeding cichlid. Ecology Letters, 8(9), pp.968-975.	NA	Actinopteri	425	Cichliformes	74	Cichlidae	74	Neolamprologus	13	3
Neolamprologus sexfasciatus	5	6.5 ¬± 2.12	6.5	The Aquarium Wiki	Unknown	NA	Actinopteri	425	Cichliformes	74	Cichlidae	74	Neolamprologus	13	2
Neolamprologus sexfasciatus	8	6.5 ¬± 2.12	6.5	The Aquarium Wiki	Unknown	NA	Actinopteri	425	Cichliformes	74	Cichlidae	74	Neolamprologus	13	2
Neolamprologus tetracanthus	5	6.5 ¬± 2.12	6.5	The Aquarium Wiki	Unknown	NA	Actinopteri	425	Cichliformes	74	Cichlidae	74	Neolamprologus	13	2
Neolamprologus tetracanthus	8	6.5 ¬± 2.12	6.5	The Aquarium Wiki	Unknown	NA	Actinopteri	425	Cichliformes	74	Cichlidae	74	Neolamprologus	13	2
Neolamprologus toae	5	6.5 ¬± 2.12	6.5	The Aquarium Wiki	Unknown	NA	Actinopteri	425	Cichliformes	74	Cichlidae	74	Neolamprologus	13	2
Neolamprologus toae	8	6.5 ¬± 2.12	6.5	The Aquarium Wiki	Unknown	NA	Actinopteri	425	Cichliformes	74	Cichlidae	74	Neolamprologus	13	2
Neolamprologus tretocephalus	5	6.5 ¬± 2.12	6.5	The Aquarium Wiki	Unknown	NA	Actinopteri	425	Cichliformes	74	Cichlidae	74	Neolamprologus	13	2
Neolamprologus tretocephalus	8	6.5 ¬± 2.12	6.5	The Aquarium Wiki	Unknown	NA	Actinopteri	425	Cichliformes	74	Cichlidae	74	Neolamprologus	13	2
Ophthalmotilapia ventralis	5	6.5 ¬± 2.12	6.5	The Aquarium Wiki	Unknown	NA	Actinopteri	425	Cichliformes	74	Cichlidae	74	Ophthalmotilapia	1	2
Ophthalmotilapia ventralis	8	6.5 ¬± 2.12	6.5	The Aquarium Wiki	Unknown	NA	Actinopteri	425	Cichliformes	74	Cichlidae	74	Ophthalmotilapia	1	2
Oreochromis aureus	1	3 ¬± 2.83	3	The Aquarium Wiki	Unknown	NA	Actinopteri	425	Cichliformes	74	Cichlidae	74	Oreochromis	2	2
Oreochromis aureus	5	3 ¬± 2.83	3	The Aquarium Wiki	Unknown	NA	Actinopteri	425	Cichliformes	74	Cichlidae	74	Oreochromis	2	2
Oreochromis niloticus	9	12.72 ¬± 3.53	12.2	FishBase	FishBase ref no.: 164	Noakes, D.G.L. and E.K. Balon , 1982 Life histories of tilapias: an evolutionary perspective. p. 61-82. In R.S.V. Pullin and R.H. Lowe-McConnell (eds.) The biology and culture of tilapias. ICLARM Conf. Proc. 7.	Actinopteri	425	Cichliformes	74	Cichlidae	74	Oreochromis	2	8
Oreochromis niloticus	12	12.72 ¬± 3.53	12.2	FishBase	FishBase ref no.: 53038	Abu Bakar, K.R. , 2005 To be filled (length-weight measurement at death of a nile tilapia, Onee, reared for 12 years in an aquarium at the WorldFish Center ). Pers. comm. from Khairul Rizal Abu Bakar, WorldFish Center, 20 January 2005.	Actinopteri	425	Cichliformes	74	Cichlidae	74	Oreochromis	2	8
Oreochromis niloticus	12	12.72 ¬± 3.53	12.2	FishBase	FishBase ref no.: 53038	Abu Bakar, K.R. , 2005 To be filled (length-weight measurement at death of a nile tilapia, Onee, reared for 12 years in an aquarium at the WorldFish Center ). Pers. comm. from Khairul Rizal Abu Bakar, WorldFish Center, 20 January 2005.	Actinopteri	425	Cichliformes	74	Cichlidae	74	Oreochromis	2	8
Oreochromis niloticus	12.4	12.72 ¬± 3.53	12.2	FishBase	FishBase ref no.: 72458	Jarzhombek, A.A. , 2007 Compilation of studies on the growth of Acanthopterygii. Russian Federal Research Institute of Fisheries and Oceanography (VNIRO). 86 p.	Actinopteri	425	Cichliformes	74	Cichlidae	74	Oreochromis	2	8
Oreochromis niloticus	12.4	12.72 ¬± 3.53	12.2	FishBase	FishBase ref no.: 72458	Jarzhombek, A.A. , 2007 Compilation of studies on the growth of Acanthopterygii. Russian Federal Research Institute of Fisheries and Oceanography (VNIRO). 86 p.	Actinopteri	425	Cichliformes	74	Cichlidae	74	Oreochromis	2	8
Oreochromis niloticus	9	12.72 ¬± 3.53	12.2	AnAge	AnAge ref no.: 454	Froese and Pauly FishBase	Actinopteri	425	Cichliformes	74	Cichlidae	74	Oreochromis	2	8
Oreochromis niloticus	15	12.72 ¬± 3.53	12.2	The Aquarium Wiki	Unknown	NA	Actinopteri	425	Cichliformes	74	Cichlidae	74	Oreochromis	2	8
Oreochromis niloticus	20	12.72 ¬± 3.53	12.2	The Aquarium Wiki	Unknown	NA	Actinopteri	425	Cichliformes	74	Cichlidae	74	Oreochromis	2	8
Paracyprichromis nigripinnis	5	6.5 ¬± 2.12	6.5	The Aquarium Wiki	Unknown	NA	Actinopteri	425	Cichliformes	74	Cichlidae	74	Paracyprichromis	1	2
Paracyprichromis nigripinnis	8	6.5 ¬± 2.12	6.5	The Aquarium Wiki	Unknown	NA	Actinopteri	425	Cichliformes	74	Cichlidae	74	Paracyprichromis	1	2
Paratilapia polleni	5	6.5 ¬± 2.12	6.5	The Aquarium Wiki	Unknown	NA	Actinopteri	425	Cichliformes	74	Cichlidae	74	Paratilapia	1	2
Paratilapia polleni	8	6.5 ¬± 2.12	6.5	The Aquarium Wiki	Unknown	NA	Actinopteri	425	Cichliformes	74	Cichlidae	74	Paratilapia	1	2
Pelvicachromis taeniatus	5	6.5 ¬± 2.12	6.5	The Aquarium Wiki	Unknown	NA	Actinopteri	425	Cichliformes	74	Cichlidae	74	Pelvicachromis	1	2
Pelvicachromis taeniatus	8	6.5 ¬± 2.12	6.5	The Aquarium Wiki	Unknown	NA	Actinopteri	425	Cichliformes	74	Cichlidae	74	Pelvicachromis	1	2
Pterophyllum scalare	5	7 ¬± 2.83	7	The Aquarium Wiki	Unknown	NA	Actinopteri	425	Cichliformes	74	Cichlidae	74	Pterophyllum	1	2
Pterophyllum scalare	9	7 ¬± 2.83	7	The Aquarium Wiki	Unknown	NA	Actinopteri	425	Cichliformes	74	Cichlidae	74	Pterophyllum	1	2
Pundamilia nyererei	3	4 ¬± 1.41	4	The Aquarium Wiki	Unknown	NA	Actinopteri	425	Cichliformes	74	Cichlidae	74	Pundamilia	1	2
Pundamilia nyererei	5	4 ¬± 1.41	4	The Aquarium Wiki	Unknown	NA	Actinopteri	425	Cichliformes	74	Cichlidae	74	Pundamilia	1	2
Sargochromis carlottae	5.5	5.5 ¬± NA	5.5	FishBase	FishBase ref no.: 7248	Skelton, P.H. , 1993 A complete guide to the freshwater fishes of southern Africa. Southern Book Publishers. 388 p.	Actinopteri	425	Cichliformes	74	Cichlidae	74	Sargochromis	1	1
Serranochromis macrocephalus	5.5	5.75 ¬± 0.35	5.75	FishBase	FishBase ref no.: 7248	Skelton, P.H. , 1993 A complete guide to the freshwater fishes of southern Africa. Southern Book Publishers. 388 p.	Actinopteri	425	Cichliformes	74	Cichlidae	74	Serranochromis	1	2
Serranochromis macrocephalus	6	5.75 ¬± 0.35	5.75	AnAge	AnAge ref no.: 454	Froese and Pauly FishBase	Actinopteri	425	Cichliformes	74	Cichlidae	74	Serranochromis	1	2
Spathodus marlieri	5	6.5 ¬± 2.12	6.5	The Aquarium Wiki	Unknown	NA	Actinopteri	425	Cichliformes	74	Cichlidae	74	Spathodus	1	2
Spathodus marlieri	8	6.5 ¬± 2.12	6.5	The Aquarium Wiki	Unknown	NA	Actinopteri	425	Cichliformes	74	Cichlidae	74	Spathodus	1	2
Tanganicodus irsacae	3	4 ¬± 1.41	4	The Aquarium Wiki	Unknown	NA	Actinopteri	425	Cichliformes	74	Cichlidae	74	Tanganicodus	1	2
Tanganicodus irsacae	5	4 ¬± 1.41	4	The Aquarium Wiki	Unknown	NA	Actinopteri	425	Cichliformes	74	Cichlidae	74	Tanganicodus	1	2
Telmatochromis bifrenatus	5	6.5 ¬± 2.12	6.5	The Aquarium Wiki	Unknown	NA	Actinopteri	425	Cichliformes	74	Cichlidae	74	Telmatochromis	3	2
Telmatochromis bifrenatus	8	6.5 ¬± 2.12	6.5	The Aquarium Wiki	Unknown	NA	Actinopteri	425	Cichliformes	74	Cichlidae	74	Telmatochromis	3	2
Telmatochromis temporalis	4	5 ¬± 1.41	5	The Aquarium Wiki	Unknown	NA	Actinopteri	425	Cichliformes	74	Cichlidae	74	Telmatochromis	3	2
Telmatochromis temporalis	6	5 ¬± 1.41	5	The Aquarium Wiki	Unknown	NA	Actinopteri	425	Cichliformes	74	Cichlidae	74	Telmatochromis	3	2
Telmatochromis vittatus	5	6.5 ¬± 2.12	6.5	The Aquarium Wiki	Unknown	NA	Actinopteri	425	Cichliformes	74	Cichlidae	74	Telmatochromis	3	2
Telmatochromis vittatus	8	6.5 ¬± 2.12	6.5	The Aquarium Wiki	Unknown	NA	Actinopteri	425	Cichliformes	74	Cichlidae	74	Telmatochromis	3	2
Tropheus brichardi	3	4.5 ¬± 2.12	4.5	The Aquarium Wiki	Unknown	NA	Actinopteri	425	Cichliformes	74	Cichlidae	74	Tropheus	3	2
Tropheus brichardi	6	4.5 ¬± 2.12	4.5	The Aquarium Wiki	Unknown	NA	Actinopteri	425	Cichliformes	74	Cichlidae	74	Tropheus	3	2
Tropheus duboisi	5	6.5 ¬± 2.12	6.5	The Aquarium Wiki	Unknown	NA	Actinopteri	425	Cichliformes	74	Cichlidae	74	Tropheus	3	2
Tropheus duboisi	8	6.5 ¬± 2.12	6.5	The Aquarium Wiki	Unknown	NA	Actinopteri	425	Cichliformes	74	Cichlidae	74	Tropheus	3	2
Tropheus moorii	10	8.25 ¬± 2.36	9	FishBase	FishBase ref no.: 52198	Egger, B., M. Meekan, W. Salzburger, L. Mwape, L. Makasa, R. Shapola and C. Sturmbauer , 2004 Validation of the periodicity of increment formation in the otoliths of a cichlid fish from Lake Tanganyika, East Africa. J. Fish Biol. 64(5):1272-1284.	Actinopteri	425	Cichliformes	74	Cichlidae	74	Tropheus	3	4
Tropheus moorii	10	8.25 ¬± 2.36	9	FishBase	FishBase ref no.: 52198	Egger, B., M. Meekan, W. Salzburger, L. Mwape, L. Makasa, R. Shapola and C. Sturmbauer , 2004 Validation of the periodicity of increment formation in the otoliths of a cichlid fish from Lake Tanganyika, East Africa. J. Fish Biol. 64(5):1272-1284.	Actinopteri	425	Cichliformes	74	Cichlidae	74	Tropheus	3	4
Tropheus moorii	5	8.25 ¬± 2.36	9	The Aquarium Wiki	Unknown	NA	Actinopteri	425	Cichliformes	74	Cichlidae	74	Tropheus	3	4
Tropheus moorii	8	8.25 ¬± 2.36	9	The Aquarium Wiki	Unknown	NA	Actinopteri	425	Cichliformes	74	Cichlidae	74	Tropheus	3	4
Variabilichromis moorii	5	6.5 ¬± 2.12	6.5	The Aquarium Wiki	Unknown	NA	Actinopteri	425	Cichliformes	74	Cichlidae	74	Variabilichromis	1	2
Variabilichromis moorii	8	6.5 ¬± 2.12	6.5	The Aquarium Wiki	Unknown	NA	Actinopteri	425	Cichliformes	74	Cichlidae	74	Variabilichromis	1	2
Xenotilapia bathyphilus	5	6.5 ¬± 2.12	6.5	The Aquarium Wiki	Unknown	NA	Actinopteri	425	Cichliformes	74	Cichlidae	74	Xenotilapia	4	2
Xenotilapia bathyphilus	8	6.5 ¬± 2.12	6.5	The Aquarium Wiki	Unknown	NA	Actinopteri	425	Cichliformes	74	Cichlidae	74	Xenotilapia	4	2
Xenotilapia flavipinnis	5	6.5 ¬± 2.12	6.5	The Aquarium Wiki	Unknown	NA	Actinopteri	425	Cichliformes	74	Cichlidae	74	Xenotilapia	4	2
Xenotilapia flavipinnis	8	6.5 ¬± 2.12	6.5	The Aquarium Wiki	Unknown	NA	Actinopteri	425	Cichliformes	74	Cichlidae	74	Xenotilapia	4	2
Xenotilapia leptura	5	6.5 ¬± 2.12	6.5	The Aquarium Wiki	Unknown	NA	Actinopteri	425	Cichliformes	74	Cichlidae	74	Xenotilapia	4	2
Xenotilapia leptura	8	6.5 ¬± 2.12	6.5	The Aquarium Wiki	Unknown	NA	Actinopteri	425	Cichliformes	74	Cichlidae	74	Xenotilapia	4	2
Xenotilapia sima	5	6.5 ¬± 2.12	6.5	The Aquarium Wiki	Unknown	NA	Actinopteri	425	Cichliformes	74	Cichlidae	74	Xenotilapia	4	2
Xenotilapia sima	8	6.5 ¬± 2.12	6.5	The Aquarium Wiki	Unknown	NA	Actinopteri	425	Cichliformes	74	Cichlidae	74	Xenotilapia	4	2
Alosa alosa	10	10 ¬± 0	10	FishBase	FishBase ref no.: 10536	Quignard, J.-P. and C. Douchement , 1991 Alosa alosa (Linnaeus 1758). p. 89-126. In H. Hoestlandt (ed.) The freshwater fishes of Europe. Vol. 2. Clupeidae, Anguillidae. AULA-Verlag Wiesbaden.	Actinopteri	425	Clupeiformes	7	Clupeidae	6	Alosa	2	2
Alosa alosa	10	10 ¬± 0	10	AnAge	AnAge ref no.: 454	Froese and Pauly FishBase	Actinopteri	425	Clupeiformes	7	Clupeidae	6	Alosa	2	2
Alosa sapidissima	13	10.2 ¬± 3.9	13	FishBase	FishBase ref no.: 72462	Altman, P.L. and D.S. Dittmer , 1962 Growth, including reproduction and morphological development. Federation of American Societies for Experimental Biology.	Actinopteri	425	Clupeiformes	7	Clupeidae	6	Alosa	2	5
Alosa sapidissima	13	10.2 ¬± 3.9	13	AnAge	AnAge ref no.: 454	Froese and Pauly FishBase	Actinopteri	425	Clupeiformes	7	Clupeidae	6	Alosa	2	5
Alosa sapidissima	13	10.2 ¬± 3.9	13	Max Plank Institute for Demographic Research	MPIDR ref no.: [3] [71]	Altman, P.L. and D.S. Dittmer, eds. 1962. Growth, Including Reproduction and Morphological Development. Biological Handbooks. Washington, D. C.: Federation of American Societies for Experimental Biology.	Actinopteri	425	Clupeiformes	7	Clupeidae	6	Alosa	2	5
Alosa sapidissima	7	10.2 ¬± 3.9	13	Max Plank Institute for Demographic Research	MPIDR ref no.: [50]	Clemmens, W.A. and G.V. Wilby, 1961. Fishes of the Pacific coast of Canada. Fisheries Research Board of Canada 68: 443.	Actinopteri	425	Clupeiformes	7	Clupeidae	6	Alosa	2	5
Alosa sapidissima	5	10.2 ¬± 3.9	13	Max Plank Institute for Demographic Research	MPIDR ref no.: [143]	Moyle, P.B., 1976. Inland Fishes of California. Berkeley, CA: University California Press.	Actinopteri	425	Clupeiformes	7	Clupeidae	6	Alosa	2	5
Clupea harengus	25	15.12 ¬± 5.53	15	FishBase	FishBase ref no.: 89560	Corten, A. , 2002 The role of "conservatism" in herring migrations. Rev. Fish Biol. Fisher. 11(4):339-361.	Actinopteri	425	Clupeiformes	7	Clupeidae	6	Clupea	1	41
Clupea harengus	10	15.12 ¬± 5.53	15	FishBase	FishBase ref no.: 796	Beverton, R.J.H. and S.J. Holt , 1959 A review of the lifespans and mortality rates of fish in nature, and their relation to growth and other physiological characteristics. p. 142-180. In G.E.W. Wolstenholme and M. O'Connor (eds.) CIBA Foundation colloquia on ageing: the lifespan of animals. volume 5. J & A Churchill Ltd, London.	Actinopteri	425	Clupeiformes	7	Clupeidae	6	Clupea	1	41
Clupea harengus	19	15.12 ¬± 5.53	15	FishBase	FishBase ref no.: 796	Beverton, R.J.H. and S.J. Holt , 1959 A review of the lifespans and mortality rates of fish in nature, and their relation to growth and other physiological characteristics. p. 142-180. In G.E.W. Wolstenholme and M. O'Connor (eds.) CIBA Foundation colloquia on ageing: the lifespan of animals. volume 5. J & A Churchill Ltd, London.	Actinopteri	425	Clupeiformes	7	Clupeidae	6	Clupea	1	41
Clupea harengus	12	15.12 ¬± 5.53	15	FishBase	FishBase ref no.: 796	Beverton, R.J.H. and S.J. Holt , 1959 A review of the lifespans and mortality rates of fish in nature, and their relation to growth and other physiological characteristics. p. 142-180. In G.E.W. Wolstenholme and M. O'Connor (eds.) CIBA Foundation colloquia on ageing: the lifespan of animals. volume 5. J & A Churchill Ltd, London.	Actinopteri	425	Clupeiformes	7	Clupeidae	6	Clupea	1	41
Clupea harengus	23	15.12 ¬± 5.53	15	FishBase	FishBase ref no.: 839	Beverton, R.J.H. , 1963 Maturation, growth and mortality of clupeid and engraulid stocks in relation to fishing. Cons. Perm. Int. Explor. Mer, Rapp. p.-v. R√©un. 154:44-67.	Actinopteri	425	Clupeiformes	7	Clupeidae	6	Clupea	1	41
Clupea harengus	19	15.12 ¬± 5.53	15	FishBase	FishBase ref no.: 839	Beverton, R.J.H. , 1963 Maturation, growth and mortality of clupeid and engraulid stocks in relation to fishing. Cons. Perm. Int. Explor. Mer, Rapp. p.-v. R√©un. 154:44-67.	Actinopteri	425	Clupeiformes	7	Clupeidae	6	Clupea	1	41
Clupea harengus	10	15.12 ¬± 5.53	15	FishBase	FishBase ref no.: 839	Beverton, R.J.H. , 1963 Maturation, growth and mortality of clupeid and engraulid stocks in relation to fishing. Cons. Perm. Int. Explor. Mer, Rapp. p.-v. R√©un. 154:44-67.	Actinopteri	425	Clupeiformes	7	Clupeidae	6	Clupea	1	41
Clupea harengus	19	15.12 ¬± 5.53	15	FishBase	FishBase ref no.: 839	Beverton, R.J.H. , 1963 Maturation, growth and mortality of clupeid and engraulid stocks in relation to fishing. Cons. Perm. Int. Explor. Mer, Rapp. p.-v. R√©un. 154:44-67.	Actinopteri	425	Clupeiformes	7	Clupeidae	6	Clupea	1	41
Clupea harengus	17	15.12 ¬± 5.53	15	FishBase	FishBase ref no.: 839	Beverton, R.J.H. , 1963 Maturation, growth and mortality of clupeid and engraulid stocks in relation to fishing. Cons. Perm. Int. Explor. Mer, Rapp. p.-v. R√©un. 154:44-67.	Actinopteri	425	Clupeiformes	7	Clupeidae	6	Clupea	1	41
Clupea harengus	17	15.12 ¬± 5.53	15	FishBase	FishBase ref no.: 839	Beverton, R.J.H. , 1963 Maturation, growth and mortality of clupeid and engraulid stocks in relation to fishing. Cons. Perm. Int. Explor. Mer, Rapp. p.-v. R√©un. 154:44-67.	Actinopteri	425	Clupeiformes	7	Clupeidae	6	Clupea	1	41
Clupea harengus	19	15.12 ¬± 5.53	15	FishBase	FishBase ref no.: 839	Beverton, R.J.H. , 1963 Maturation, growth and mortality of clupeid and engraulid stocks in relation to fishing. Cons. Perm. Int. Explor. Mer, Rapp. p.-v. R√©un. 154:44-67.	Actinopteri	425	Clupeiformes	7	Clupeidae	6	Clupea	1	41
Clupea harengus	18	15.12 ¬± 5.53	15	FishBase	FishBase ref no.: 839	Beverton, R.J.H. , 1963 Maturation, growth and mortality of clupeid and engraulid stocks in relation to fishing. Cons. Perm. Int. Explor. Mer, Rapp. p.-v. R√©un. 154:44-67.	Actinopteri	425	Clupeiformes	7	Clupeidae	6	Clupea	1	41
Clupea harengus	12	15.12 ¬± 5.53	15	FishBase	FishBase ref no.: 839	Beverton, R.J.H. , 1963 Maturation, growth and mortality of clupeid and engraulid stocks in relation to fishing. Cons. Perm. Int. Explor. Mer, Rapp. p.-v. R√©un. 154:44-67.	Actinopteri	425	Clupeiformes	7	Clupeidae	6	Clupea	1	41
Clupea harengus	16	15.12 ¬± 5.53	15	FishBase	FishBase ref no.: 839	Beverton, R.J.H. , 1963 Maturation, growth and mortality of clupeid and engraulid stocks in relation to fishing. Cons. Perm. Int. Explor. Mer, Rapp. p.-v. R√©un. 154:44-67.	Actinopteri	425	Clupeiformes	7	Clupeidae	6	Clupea	1	41
Clupea harengus	22	15.12 ¬± 5.53	15	FishBase	FishBase ref no.: 839	Beverton, R.J.H. , 1963 Maturation, growth and mortality of clupeid and engraulid stocks in relation to fishing. Cons. Perm. Int. Explor. Mer, Rapp. p.-v. R√©un. 154:44-67.	Actinopteri	425	Clupeiformes	7	Clupeidae	6	Clupea	1	41
Clupea harengus	14	15.12 ¬± 5.53	15	FishBase	FishBase ref no.: 2809	Jennings, S. and R.J.H. Beverton , 1991 Intraspecific variation in the life history tactics of Atlantic herring (Clupea harengus L.) stocks. ICES J. Mar. Sci. 48:117-125.	Actinopteri	425	Clupeiformes	7	Clupeidae	6	Clupea	1	41
Clupea harengus	16	15.12 ¬± 5.53	15	FishBase	FishBase ref no.: 2809	Jennings, S. and R.J.H. Beverton , 1991 Intraspecific variation in the life history tactics of Atlantic herring (Clupea harengus L.) stocks. ICES J. Mar. Sci. 48:117-125.	Actinopteri	425	Clupeiformes	7	Clupeidae	6	Clupea	1	41
Clupea harengus	12	15.12 ¬± 5.53	15	FishBase	FishBase ref no.: 2809	Jennings, S. and R.J.H. Beverton , 1991 Intraspecific variation in the life history tactics of Atlantic herring (Clupea harengus L.) stocks. ICES J. Mar. Sci. 48:117-125.	Actinopteri	425	Clupeiformes	7	Clupeidae	6	Clupea	1	41
Clupea harengus	13	15.12 ¬± 5.53	15	FishBase	FishBase ref no.: 2809	Jennings, S. and R.J.H. Beverton , 1991 Intraspecific variation in the life history tactics of Atlantic herring (Clupea harengus L.) stocks. ICES J. Mar. Sci. 48:117-125.	Actinopteri	425	Clupeiformes	7	Clupeidae	6	Clupea	1	41
Clupea harengus	12	15.12 ¬± 5.53	15	FishBase	FishBase ref no.: 2809	Jennings, S. and R.J.H. Beverton , 1991 Intraspecific variation in the life history tactics of Atlantic herring (Clupea harengus L.) stocks. ICES J. Mar. Sci. 48:117-125.	Actinopteri	425	Clupeiformes	7	Clupeidae	6	Clupea	1	41
Clupea harengus	12	15.12 ¬± 5.53	15	FishBase	FishBase ref no.: 2809	Jennings, S. and R.J.H. Beverton , 1991 Intraspecific variation in the life history tactics of Atlantic herring (Clupea harengus L.) stocks. ICES J. Mar. Sci. 48:117-125.	Actinopteri	425	Clupeiformes	7	Clupeidae	6	Clupea	1	41
Clupea harengus	23	15.12 ¬± 5.53	15	FishBase	FishBase ref no.: 2809	Jennings, S. and R.J.H. Beverton , 1991 Intraspecific variation in the life history tactics of Atlantic herring (Clupea harengus L.) stocks. ICES J. Mar. Sci. 48:117-125.	Actinopteri	425	Clupeiformes	7	Clupeidae	6	Clupea	1	41
Clupea harengus	25	15.12 ¬± 5.53	15	FishBase	FishBase ref no.: 2809	Jennings, S. and R.J.H. Beverton , 1991 Intraspecific variation in the life history tactics of Atlantic herring (Clupea harengus L.) stocks. ICES J. Mar. Sci. 48:117-125.	Actinopteri	425	Clupeiformes	7	Clupeidae	6	Clupea	1	41
Clupea harengus	23	15.12 ¬± 5.53	15	FishBase	FishBase ref no.: 2809	Jennings, S. and R.J.H. Beverton , 1991 Intraspecific variation in the life history tactics of Atlantic herring (Clupea harengus L.) stocks. ICES J. Mar. Sci. 48:117-125.	Actinopteri	425	Clupeiformes	7	Clupeidae	6	Clupea	1	41
Clupea harengus	10	15.12 ¬± 5.53	15	FishBase	FishBase ref no.: 2816	Hubold, G. , 1978 Variations in growth rate and maturity of herring in the Northern North Sea in the years 1955-1973. Rapp. P.-v R√©un. Cons. Int. Explor. Mer, 172:154-163.	Actinopteri	425	Clupeiformes	7	Clupeidae	6	Clupea	1	41
Clupea harengus	5	15.12 ¬± 5.53	15	FishBase	FishBase ref no.: 47114	Jenkins, J.T. , 1902 Altersbestimmung durch Otolithen bei den Clupeiden. Inaugural-Dissertation, Zoologisches Institut der Universit√§t Kiel, 45 p.	Actinopteri	425	Clupeiformes	7	Clupeidae	6	Clupea	1	41
Clupea harengus	10	15.12 ¬± 5.53	15	FishBase	FishBase ref no.: 92075	Melvin, G. D. and R. L. Stephenson , 2007 The dynamics of a recovering fish stock: Georges Bank herring. ICES J. Mar. Sci. 64:69-82.	Actinopteri	425	Clupeiformes	7	Clupeidae	6	Clupea	1	41
Clupea harengus	20	15.12 ¬± 5.53	15	FishBase	FishBase ref no.: 52104	Ojaveer, E. , 2003 Baltic herring, Clupea harengus membras L.. p. 58-79. In E. Ojaveer, E. Pihu and T. Saat (eds.) Fishes of Estonia. Estonian Academy Publishers, Tallinn. 416 p.	Actinopteri	425	Clupeiformes	7	Clupeidae	6	Clupea	1	41
Clupea harengus	16	15.12 ¬± 5.53	15	FishBase	FishBase ref no.: 52104	Ojaveer, E. , 2003 Baltic herring, Clupea harengus membras L.. p. 58-79. In E. Ojaveer, E. Pihu and T. Saat (eds.) Fishes of Estonia. Estonian Academy Publishers, Tallinn. 416 p.	Actinopteri	425	Clupeiformes	7	Clupeidae	6	Clupea	1	41
Clupea harengus	10	15.12 ¬± 5.53	15	FishBase	FishBase ref no.: 52104	Ojaveer, E. , 2003 Baltic herring, Clupea harengus membras L.. p. 58-79. In E. Ojaveer, E. Pihu and T. Saat (eds.) Fishes of Estonia. Estonian Academy Publishers, Tallinn. 416 p.	Actinopteri	425	Clupeiformes	7	Clupeidae	6	Clupea	1	41
Clupea harengus	10	15.12 ¬± 5.53	15	FishBase	FishBase ref no.: 92457	Beyer, J. and H. Lassen , 1994 The effect of size-selective mortality on size-at-age Baltic herring. Dana 10:203-234.	Actinopteri	425	Clupeiformes	7	Clupeidae	6	Clupea	1	41
Clupea harengus	8	15.12 ¬± 5.53	15	FishBase	FishBase ref no.: 92450	Brunel, T. and M. Dickey-Collas , 2010 Effects of temperature and population density on von Bertalanffy growth parameters in Atlantic herring: a macro-ecological analysis. Mar. Ecol. Prog. Ser. 405:15-28.	Actinopteri	425	Clupeiformes	7	Clupeidae	6	Clupea	1	41
Clupea harengus	8	15.12 ¬± 5.53	15	FishBase	FishBase ref no.: 92450	Brunel, T. and M. Dickey-Collas , 2010 Effects of temperature and population density on von Bertalanffy growth parameters in Atlantic herring: a macro-ecological analysis. Mar. Ecol. Prog. Ser. 405:15-28.	Actinopteri	425	Clupeiformes	7	Clupeidae	6	Clupea	1	41
Clupea harengus	8	15.12 ¬± 5.53	15	FishBase	FishBase ref no.: 92450	Brunel, T. and M. Dickey-Collas , 2010 Effects of temperature and population density on von Bertalanffy growth parameters in Atlantic herring: a macro-ecological analysis. Mar. Ecol. Prog. Ser. 405:15-28.	Actinopteri	425	Clupeiformes	7	Clupeidae	6	Clupea	1	41
Clupea harengus	7	15.12 ¬± 5.53	15	FishBase	FishBase ref no.: 92450	Brunel, T. and M. Dickey-Collas , 2010 Effects of temperature and population density on von Bertalanffy growth parameters in Atlantic herring: a macro-ecological analysis. Mar. Ecol. Prog. Ser. 405:15-28.	Actinopteri	425	Clupeiformes	7	Clupeidae	6	Clupea	1	41
Clupea harengus	15	15.12 ¬± 5.53	15	FishBase	FishBase ref no.: 92450	Brunel, T. and M. Dickey-Collas , 2010 Effects of temperature and population density on von Bertalanffy growth parameters in Atlantic herring: a macro-ecological analysis. Mar. Ecol. Prog. Ser. 405:15-28.	Actinopteri	425	Clupeiformes	7	Clupeidae	6	Clupea	1	41
Clupea harengus	14	15.12 ¬± 5.53	15	FishBase	FishBase ref no.: 92450	Brunel, T. and M. Dickey-Collas , 2010 Effects of temperature and population density on von Bertalanffy growth parameters in Atlantic herring: a macro-ecological analysis. Mar. Ecol. Prog. Ser. 405:15-28.	Actinopteri	425	Clupeiformes	7	Clupeidae	6	Clupea	1	41
Clupea harengus	8	15.12 ¬± 5.53	15	FishBase	FishBase ref no.: 92450	Brunel, T. and M. Dickey-Collas , 2010 Effects of temperature and population density on von Bertalanffy growth parameters in Atlantic herring: a macro-ecological analysis. Mar. Ecol. Prog. Ser. 405:15-28.	Actinopteri	425	Clupeiformes	7	Clupeidae	6	Clupea	1	41
Clupea harengus	22	15.12 ¬± 5.53	15	AnAge	AnAge ref no.: 1	Carey and Judge (2000) Longevity Records: Life Spans of Mammals, Birds, Amphibians, Reptiles, and Fish	Actinopteri	425	Clupeiformes	7	Clupeidae	6	Clupea	1	41
Clupea harengus	19	15.12 ¬± 5.53	15	Max Plank Institute for Demographic Research	MPIDR ref no.: [71]	Flower, M.S.S., 1935. Further notes on the duration of life in animals. - I. Fishes: as determined by otolith and scale - readings and direct observations on living animals. Proceedings of the Zoological Society of London 1935: 265.	Actinopteri	425	Clupeiformes	7	Clupeidae	6	Clupea	1	41
Clupea harengus	22	15.12 ¬± 5.53	15	Max Plank Institute for Demographic Research	MPIDR ref no.: [115] [168]	Lea, B.E., 1930. Mortality in the tribe of Norwegian herring. Rapports et Proces-Verbaux Des Reunions 65: 100-117.	Actinopteri	425	Clupeiformes	7	Clupeidae	6	Clupea	1	41
Limnothrissa miodon	2.3	2.3 ¬± NA	2.3	Published articles	Kimura, S., 1995. Growth of the clupeid fishes, Stolothrissa tanganicae and Limnothrissa miodon, in the Zambian waters of Lake Tanganyika. Journal of fish biology, 47(4), pp.569-575.	NA	Actinopteri	425	Clupeiformes	7	Clupeidae	6	Limnothrissa	1	1
Sardina pilchardus	15	11.29 ¬± 4.15	13	FishBase	FishBase ref no.: 35388	Muus, B.J. and J.G. Nielsen , 1999 Sea fish. Scandinavian Fishing Year Book, Hedehusene, Denmark. 340 p.	Actinopteri	425	Clupeiformes	7	Clupeidae	6	Sardina	1	7
Sardina pilchardus	8	11.29 ¬± 4.15	13	FishBase	FishBase ref no.: 833	Holt, S.J. , 1960 A preliminary comparative study of the growth, maturity and mortality of sardines. p. 553-561. In H. Rosa, Jr. and G. Murphy (eds.) Proc. World. Scient. Meet. Biology Sardines and Related Species. 2(2), Subject Synops. (2), FAO , Rome.	Actinopteri	425	Clupeiformes	7	Clupeidae	6	Sardina	1	7
Sardina pilchardus	14	11.29 ¬± 4.15	13	FishBase	FishBase ref no.: 833	Holt, S.J. , 1960 A preliminary comparative study of the growth, maturity and mortality of sardines. p. 553-561. In H. Rosa, Jr. and G. Murphy (eds.) Proc. World. Scient. Meet. Biology Sardines and Related Species. 2(2), Subject Synops. (2), FAO , Rome.	Actinopteri	425	Clupeiformes	7	Clupeidae	6	Sardina	1	7
Sardina pilchardus	10	11.29 ¬± 4.15	13	FishBase	FishBase ref no.: 839	Beverton, R.J.H. , 1963 Maturation, growth and mortality of clupeid and engraulid stocks in relation to fishing. Cons. Perm. Int. Explor. Mer, Rapp. p.-v. R√©un. 154:44-67.	Actinopteri	425	Clupeiformes	7	Clupeidae	6	Sardina	1	7
Sardina pilchardus	4	11.29 ¬± 4.15	13	FishBase	FishBase ref no.: 27030	Stergiou, K.I., E.D. Christou, D. Georgopoulous, A. Zenetos and C. Souvermezoglou , 1997 The Hellenic seas: physics, chemistry, biology and fisheries. p. 415-538. In A.D. Ansell, R.N. Gibson and M. Barnes (eds.). Oceanography and marine biology: an annual review. UCL Press.	Actinopteri	425	Clupeiformes	7	Clupeidae	6	Sardina	1	7
Sardina pilchardus	13	11.29 ¬± 4.15	13	FishBase	FishBase ref no.: 92243	Silva, A., P. Carrera, J. Mass√©, A. D. Uriarte, M. B. Santos, P. B. Oliveira, E. Soares, C. Porteiro and Y. Stratoudakis , 2008 Geographic variability of sardine growth across the northeastern Atlantic and the Mediterranean Sea. Fish. Res. 90:56-69.	Actinopteri	425	Clupeiformes	7	Clupeidae	6	Sardina	1	7
Sardina pilchardus	15	11.29 ¬± 4.15	13	AnAge	AnAge ref no.: 454	Froese and Pauly FishBase	Actinopteri	425	Clupeiformes	7	Clupeidae	6	Sardina	1	7
Tenualosa ilisha	5	5 ¬± 0	5	FishBase	FishBase ref no.: 43871	Al-Baz, A.F. and D.J. Grove , 1995 Population biology of sbour Tenualosa ilisha (Hamilton-Buchanan) in Kuwait. Asian Fish. Sci. 8(3-4):239-254.	Actinopteri	425	Clupeiformes	7	Clupeidae	6	Tenualosa	1	2
Tenualosa ilisha	5	5 ¬± 0	5	FishBase	FishBase ref no.: 43871	Al-Baz, A.F. and D.J. Grove , 1995 Population biology of sbour Tenualosa ilisha (Hamilton-Buchanan) in Kuwait. Asian Fish. Sci. 8(3-4):239-254.	Actinopteri	425	Clupeiformes	7	Clupeidae	6	Tenualosa	1	2
Coilia nasus	5	5 ¬± NA	5	FishBase	FishBase ref no.: 5982	Yu, T. , 1992 Growth characteristics and critical age of Coilia ectenes taihuensis. Asian Fish. Sci. 5:83-87.	Actinopteri	425	Clupeiformes	7	Engraulidae	1	Coilia	1	1
Myxocyprinus asiaticus	8	11.5 ¬± 4.95	11.5	The Aquarium Wiki	Unknown	NA	Actinopteri	425	Cypriniformes	32	Catostomidae	1	Myxocyprinus	1	2
Myxocyprinus asiaticus	15	11.5 ¬± 4.95	11.5	The Aquarium Wiki	Unknown	NA	Actinopteri	425	Cypriniformes	32	Catostomidae	1	Myxocyprinus	1	2
Barbus barbus	15	12.08 ¬± 4.43	12.75	FishBase	FishBase ref no.: 59043	Kottelat, M. and J. Freyhof , 2007 Handbook of European freshwater fishes. Publications Kottelat, Cornol and Freyhof, Berlin. 646 pp.	Actinopteri	425	Cypriniformes	32	Cyprinidae	10	Barbus	1	6
Barbus barbus	15	12.08 ¬± 4.43	12.75	FishBase	FishBase ref no.: 59043	Kottelat, M. and J. Freyhof , 2007 Handbook of European freshwater fishes. Publications Kottelat, Cornol and Freyhof, Berlin. 646 pp.	Actinopteri	425	Cypriniformes	32	Cyprinidae	10	Barbus	1	6
Barbus barbus	17	12.08 ¬± 4.43	12.75	FishBase	FishBase ref no.: 85472	Prokes, M., P. Sovcik, M. Penaz, V. Barus, P. Spurny and L. Vilizz , 2006 Growth of barbel, Barbus barbus, in the River Jihlava following major habitat alteration and estimated by two methods. Folia Zool. 55(1):86-96.	Actinopteri	425	Cypriniformes	32	Cyprinidae	10	Barbus	1	6
Barbus barbus	10.5	12.08 ¬± 4.43	12.75	FishBase	FishBase ref no.: 85472	Prokes, M., P. Sovcik, M. Penaz, V. Barus, P. Spurny and L. Vilizz , 2006 Growth of barbel, Barbus barbus, in the River Jihlava following major habitat alteration and estimated by two methods. Folia Zool. 55(1):86-96.	Actinopteri	425	Cypriniformes	32	Cyprinidae	10	Barbus	1	6
Barbus barbus	5	12.08 ¬± 4.43	12.75	The Aquarium Wiki	Unknown	NA	Actinopteri	425	Cypriniformes	32	Cyprinidae	10	Barbus	1	6
Barbus barbus	10	12.08 ¬± 4.43	12.75	The Aquarium Wiki	Unknown	NA	Actinopteri	425	Cypriniformes	32	Cyprinidae	10	Barbus	1	6
Carassius auratus	41	30.56 ¬± 10.92	30	FishBase	FishBase ref no.: 72468	Bobick, J.E. and M. Peffer , 1993 Science and technology desk reference. Gale Research Inc.	Actinopteri	425	Cypriniformes	32	Cyprinidae	10	Carassius	2	9
Carassius auratus	30	30.56 ¬± 10.92	30	FishBase	FishBase ref no.: 3672	Carlander, K.D. , 1969 Handbook of freshwater fishery biology, volume 1. The Iowa State University Press, Ames. Iowa. 752 p.	Actinopteri	425	Cypriniformes	32	Cyprinidae	10	Carassius	2	9
Carassius auratus	30	30.56 ¬± 10.92	30	FishBase	FishBase ref no.: 3672	Carlander, K.D. , 1969 Handbook of freshwater fishery biology, volume 1. The Iowa State University Press, Ames. Iowa. 752 p.	Actinopteri	425	Cypriniformes	32	Cyprinidae	10	Carassius	2	9
Carassius auratus	17	30.56 ¬± 10.92	30	FishBase	FishBase ref no.: 7029	Yie, F. , 1988 Study on life-history pattern of seven freshwater fishes in the Dongjiang River, Guangdong. Acta. Hydrobiol. Sin. Shuisheng Shengwu Xuebao 12(2):107-115.	Actinopteri	425	Cypriniformes	32	Cyprinidae	10	Carassius	2	9
Carassius auratus	41	30.56 ¬± 10.92	30	AnAge	AnAge ref no.: 1	Carey and Judge (2000) Longevity Records: Life Spans of Mammals, Birds, Amphibians, Reptiles, and Fish	Actinopteri	425	Cypriniformes	32	Cyprinidae	10	Carassius	2	9
Carassius auratus	10	30.56 ¬± 10.92	30	The Aquarium Wiki	Unknown	NA	Actinopteri	425	Cypriniformes	32	Cyprinidae	10	Carassius	2	9
Carassius auratus	35	30.56 ¬± 10.92	30	The Aquarium Wiki	Unknown	NA	Actinopteri	425	Cypriniformes	32	Cyprinidae	10	Carassius	2	9
Carassius auratus	30	30.56 ¬± 10.92	30	Max Plank Institute for Demographic Research	MPIDR ref no.: [37] [70] [143]	Carlander, K.D., 1969. Handbook of Freshwater Biology I. Life History data on Freshwater fishes of the United States and Canada, exclusive of the Perciformes Vol. 1. Ames: Iowa State University Press.	Actinopteri	425	Cypriniformes	32	Cyprinidae	10	Carassius	2	9
Carassius auratus	41	30.56 ¬± 10.92	30	Max Plank Institute for Demographic Research	MPIDR ref no.: [30]	Bobick, J.E. and M. Peffer, eds. 1993. Science and Technology Desk Reference. Washington, D.C.: Gale Research Inc.	Actinopteri	425	Cypriniformes	32	Cyprinidae	10	Carassius	2	9
Carassius gibelio	10	8.33 ¬± 2.89	10	FishBase	FishBase ref no.: 59043	Kottelat, M. and J. Freyhof , 2007 Handbook of European freshwater fishes. Publications Kottelat, Cornol and Freyhof, Berlin. 646 pp.	Actinopteri	425	Cypriniformes	32	Cyprinidae	10	Carassius	2	3
Carassius gibelio	10	8.33 ¬± 2.89	10	FishBase	FishBase ref no.: 59043	Kottelat, M. and J. Freyhof , 2007 Handbook of European freshwater fishes. Publications Kottelat, Cornol and Freyhof, Berlin. 646 pp.	Actinopteri	425	Cypriniformes	32	Cyprinidae	10	Carassius	2	3
Carassius gibelio	5	8.33 ¬± 2.89	10	FishBase	FishBase ref no.: 97117	Kirankaya, &#350, .G. and F.G. Ekmek√ßi , 2013 Life-history traits of the invasive population of Prussian carp, Carassius gibelio(Actinopterigi: Cypriniformes: Cyprinidae), from Geling√ºll√º Reservoir, Yozgat, Turkey. Acta Ichthyol. Piscat. 43(1):31-40.	Actinopteri	425	Cypriniformes	32	Cyprinidae	10	Carassius	2	3
Cirrhinus cirrhosus	9	9 ¬± NA	9	FishBase	FishBase ref no.: 4397	Jhingran, V.G. and H.A. Khan , 1979 Synopsis of biological data on the mrigal Cirrhinus mrigala (Hamilton, 1822). FAO Fish. Synop. No. 120. 78 p.	Actinopteri	425	Cypriniformes	32	Cyprinidae	10	Cirrhinus	2	1
Cirrhinus molitorella	26	26 ¬± NA	26	FishBase	FishBase ref no.: 7029	Yie, F. , 1988 Study on life-history pattern of seven freshwater fishes in the Dongjiang River, Guangdong. Acta. Hydrobiol. Sin. Shuisheng Shengwu Xuebao 12(2):107-115.	Actinopteri	425	Cypriniformes	32	Cyprinidae	10	Cirrhinus	2	1
Cyprinus carpio	38	19.38 ¬± 15.09	15	FishBase	FishBase ref no.: 72479	Hinton , 1962 Horned shark, gar, mormyriad, characin, carp, armored catfish, arowana, upside down catfish. Not given.	Actinopteri	425	Cypriniformes	32	Cyprinidae	10	Cyprinus	1	32
Cyprinus carpio	47	19.38 ¬± 15.09	15	FishBase	FishBase ref no.: 274	Flower, S.S. , 1935 Further notes on the duration of life in animals. I. Fishes: as determined by otolith and scale-readings and direct observations on living individuals. Proc. Zool. Soc. London 2:265-304.	Actinopteri	425	Cypriniformes	32	Cyprinidae	10	Cyprinus	1	32
Cyprinus carpio	47	19.38 ¬± 15.09	15	FishBase	FishBase ref no.: 3672	Carlander, K.D. , 1969 Handbook of freshwater fishery biology, volume 1. The Iowa State University Press, Ames. Iowa. 752 p.	Actinopteri	425	Cypriniformes	32	Cyprinidae	10	Cyprinus	1	32
Cyprinus carpio	20	19.38 ¬± 15.09	15	FishBase	FishBase ref no.: 6390	Kailola, P.J., M.J. Williams, P.C. Stewart, R.E. Reichelt, A. McNee and C. Grieve , 1993 Australian fisheries resources. Bureau of Resource Sciences, Canberra, Australia. 422 p.	Actinopteri	425	Cypriniformes	32	Cyprinidae	10	Cyprinus	1	32
Cyprinus carpio	17	19.38 ¬± 15.09	15	FishBase	FishBase ref no.: 7029	Yie, F. , 1988 Study on life-history pattern of seven freshwater fishes in the Dongjiang River, Guangdong. Acta. Hydrobiol. Sin. Shuisheng Shengwu Xuebao 12(2):107-115.	Actinopteri	425	Cypriniformes	32	Cyprinidae	10	Cyprinus	1	32
Cyprinus carpio	11	19.38 ¬± 15.09	15	FishBase	FishBase ref no.: 53847	Treer, T., B. Varga, R. Safner, I. Anicic, M. Piria and T. Odak , 2003 Growth of the common carp (Cyprinus carpio introduced into the Mediterranean Vransko Lake. J. Appl. Ichthyol. 19(6):383-386.	Actinopteri	425	Cypriniformes	32	Cyprinidae	10	Cyprinus	1	32
Cyprinus carpio	7	19.38 ¬± 15.09	15	FishBase	FishBase ref no.: 58482	Kleanthidis, P.K. and K.I. Stergiou , 2006 Growth parameters and length-length relationships of Greek freshwater fishes. p. 69-77. In M.L.D. Palomares, K.I. Stergiou and D. Pauly (eds.) Fishes in databases and ecosystems. Fisheries Centre Research Reports 14(4). Fisheries Centre, University of British Columbia.	Actinopteri	425	Cypriniformes	32	Cyprinidae	10	Cyprinus	1	32
Cyprinus carpio	50	19.38 ¬± 15.09	15	FishBase	FishBase ref no.: 59043	Kottelat, M. and J. Freyhof , 2007 Handbook of European freshwater fishes. Publications Kottelat, Cornol and Freyhof, Berlin. 646 pp.	Actinopteri	425	Cypriniformes	32	Cyprinidae	10	Cyprinus	1	32
Cyprinus carpio	12	19.38 ¬± 15.09	15	FishBase	FishBase ref no.: 75280	Kulichenko, N.I. , 1957 Some data on age and growth of Amur carp - Cyprinus carpio haematopterus Temminck et Schlegel and black carp - Mylopharyngodon piceus Richardson. Trudy Amurskoi Ikhtiologicheskoi Ekspeditsii 1945-1949 gg. Vol. 4. P. 159-164.	Actinopteri	425	Cypriniformes	32	Cyprinidae	10	Cyprinus	1	32
Cyprinus carpio	28	19.38 ¬± 15.09	15	FishBase	FishBase ref no.: 88006	Winker, H., O.L.F. Weyl, A.J. Booth and B.R. Ellender , 2011 Life history and population dynamics of invasive common carp, Cyprinus carpio within a large turbid African impoundment. Mar. Freshwat. Res. CSIRO Publishing. http://dx.doi.org/10.1071/MF11054	Actinopteri	425	Cypriniformes	32	Cyprinidae	10	Cyprinus	1	32
Cyprinus carpio	17	19.38 ¬± 15.09	15	FishBase	FishBase ref no.: 88006	Winker, H., O.L.F. Weyl, A.J. Booth and B.R. Ellender , 2011 Life history and population dynamics of invasive common carp, Cyprinus carpio within a large turbid African impoundment. Mar. Freshwat. Res. CSIRO Publishing. http://dx.doi.org/10.1071/MF11054	Actinopteri	425	Cypriniformes	32	Cyprinidae	10	Cyprinus	1	32
Cyprinus carpio	9	19.38 ¬± 15.09	15	FishBase	FishBase ref no.: 88006	Winker, H., O.L.F. Weyl, A.J. Booth and B.R. Ellender , 2011 Life history and population dynamics of invasive common carp, Cyprinus carpio within a large turbid African impoundment. Mar. Freshwat. Res. CSIRO Publishing. http://dx.doi.org/10.1071/MF11054	Actinopteri	425	Cypriniformes	32	Cyprinidae	10	Cyprinus	1	32
Cyprinus carpio	5	19.38 ¬± 15.09	15	FishBase	FishBase ref no.: 88006	Winker, H., O.L.F. Weyl, A.J. Booth and B.R. Ellender , 2011 Life history and population dynamics of invasive common carp, Cyprinus carpio within a large turbid African impoundment. Mar. Freshwat. Res. CSIRO Publishing. http://dx.doi.org/10.1071/MF11054	Actinopteri	425	Cypriniformes	32	Cyprinidae	10	Cyprinus	1	32
Cyprinus carpio	6	19.38 ¬± 15.09	15	FishBase	FishBase ref no.: 88006	Winker, H., O.L.F. Weyl, A.J. Booth and B.R. Ellender , 2011 Life history and population dynamics of invasive common carp, Cyprinus carpio within a large turbid African impoundment. Mar. Freshwat. Res. CSIRO Publishing. http://dx.doi.org/10.1071/MF11054	Actinopteri	425	Cypriniformes	32	Cyprinidae	10	Cyprinus	1	32
Cyprinus carpio	7	19.38 ¬± 15.09	15	FishBase	FishBase ref no.: 88006	Winker, H., O.L.F. Weyl, A.J. Booth and B.R. Ellender , 2011 Life history and population dynamics of invasive common carp, Cyprinus carpio within a large turbid African impoundment. Mar. Freshwat. Res. CSIRO Publishing. http://dx.doi.org/10.1071/MF11054	Actinopteri	425	Cypriniformes	32	Cyprinidae	10	Cyprinus	1	32
Cyprinus carpio	4	19.38 ¬± 15.09	15	FishBase	FishBase ref no.: 88006	Winker, H., O.L.F. Weyl, A.J. Booth and B.R. Ellender , 2011 Life history and population dynamics of invasive common carp, Cyprinus carpio within a large turbid African impoundment. Mar. Freshwat. Res. CSIRO Publishing. http://dx.doi.org/10.1071/MF11054	Actinopteri	425	Cypriniformes	32	Cyprinidae	10	Cyprinus	1	32
Cyprinus carpio	15	19.38 ¬± 15.09	15	FishBase	FishBase ref no.: 88006	Winker, H., O.L.F. Weyl, A.J. Booth and B.R. Ellender , 2011 Life history and population dynamics of invasive common carp, Cyprinus carpio within a large turbid African impoundment. Mar. Freshwat. Res. CSIRO Publishing. http://dx.doi.org/10.1071/MF11054	Actinopteri	425	Cypriniformes	32	Cyprinidae	10	Cyprinus	1	32
Cyprinus carpio	24	19.38 ¬± 15.09	15	FishBase	FishBase ref no.: 88006	Winker, H., O.L.F. Weyl, A.J. Booth and B.R. Ellender , 2011 Life history and population dynamics of invasive common carp, Cyprinus carpio within a large turbid African impoundment. Mar. Freshwat. Res. CSIRO Publishing. http://dx.doi.org/10.1071/MF11054	Actinopteri	425	Cypriniformes	32	Cyprinidae	10	Cyprinus	1	32
Cyprinus carpio	17	19.38 ¬± 15.09	15	FishBase	FishBase ref no.: 88006	Winker, H., O.L.F. Weyl, A.J. Booth and B.R. Ellender , 2011 Life history and population dynamics of invasive common carp, Cyprinus carpio within a large turbid African impoundment. Mar. Freshwat. Res. CSIRO Publishing. http://dx.doi.org/10.1071/MF11054	Actinopteri	425	Cypriniformes	32	Cyprinidae	10	Cyprinus	1	32
Cyprinus carpio	15	19.38 ¬± 15.09	15	FishBase	FishBase ref no.: 88006	Winker, H., O.L.F. Weyl, A.J. Booth and B.R. Ellender , 2011 Life history and population dynamics of invasive common carp, Cyprinus carpio within a large turbid African impoundment. Mar. Freshwat. Res. CSIRO Publishing. http://dx.doi.org/10.1071/MF11054	Actinopteri	425	Cypriniformes	32	Cyprinidae	10	Cyprinus	1	32
Cyprinus carpio	6	19.38 ¬± 15.09	15	FishBase	FishBase ref no.: 88006	Winker, H., O.L.F. Weyl, A.J. Booth and B.R. Ellender , 2011 Life history and population dynamics of invasive common carp, Cyprinus carpio within a large turbid African impoundment. Mar. Freshwat. Res. CSIRO Publishing. http://dx.doi.org/10.1071/MF11054	Actinopteri	425	Cypriniformes	32	Cyprinidae	10	Cyprinus	1	32
Cyprinus carpio	6	19.38 ¬± 15.09	15	FishBase	FishBase ref no.: 88006	Winker, H., O.L.F. Weyl, A.J. Booth and B.R. Ellender , 2011 Life history and population dynamics of invasive common carp, Cyprinus carpio within a large turbid African impoundment. Mar. Freshwat. Res. CSIRO Publishing. http://dx.doi.org/10.1071/MF11054	Actinopteri	425	Cypriniformes	32	Cyprinidae	10	Cyprinus	1	32
Cyprinus carpio	7	19.38 ¬± 15.09	15	FishBase	FishBase ref no.: 88006	Winker, H., O.L.F. Weyl, A.J. Booth and B.R. Ellender , 2011 Life history and population dynamics of invasive common carp, Cyprinus carpio within a large turbid African impoundment. Mar. Freshwat. Res. CSIRO Publishing. http://dx.doi.org/10.1071/MF11054	Actinopteri	425	Cypriniformes	32	Cyprinidae	10	Cyprinus	1	32
Cyprinus carpio	3	19.38 ¬± 15.09	15	FishBase	FishBase ref no.: 88006	Winker, H., O.L.F. Weyl, A.J. Booth and B.R. Ellender , 2011 Life history and population dynamics of invasive common carp, Cyprinus carpio within a large turbid African impoundment. Mar. Freshwat. Res. CSIRO Publishing. http://dx.doi.org/10.1071/MF11054	Actinopteri	425	Cypriniformes	32	Cyprinidae	10	Cyprinus	1	32
Cyprinus carpio	12	19.38 ¬± 15.09	15	FishBase	FishBase ref no.: 88006	Winker, H., O.L.F. Weyl, A.J. Booth and B.R. Ellender , 2011 Life history and population dynamics of invasive common carp, Cyprinus carpio within a large turbid African impoundment. Mar. Freshwat. Res. CSIRO Publishing. http://dx.doi.org/10.1071/MF11054	Actinopteri	425	Cypriniformes	32	Cyprinidae	10	Cyprinus	1	32
Cyprinus carpio	12	19.38 ¬± 15.09	15	FishBase	FishBase ref no.: 88006	Winker, H., O.L.F. Weyl, A.J. Booth and B.R. Ellender , 2011 Life history and population dynamics of invasive common carp, Cyprinus carpio within a large turbid African impoundment. Mar. Freshwat. Res. CSIRO Publishing. http://dx.doi.org/10.1071/MF11054	Actinopteri	425	Cypriniformes	32	Cyprinidae	10	Cyprinus	1	32
Cyprinus carpio	20	19.38 ¬± 15.09	15	FishBase	FishBase ref no.: 120613	Eakins, R.J. , 2019 Common carp. Ontario Freshwater Fishes Life History Database. Version 4.85. Online database. (http://www.ontariofishes.ca; http://www.ontariofishes.ca/home.htm), accessed¬†26 June 2019.	Actinopteri	425	Cypriniformes	32	Cyprinidae	10	Cyprinus	1	32
Cyprinus carpio	47	19.38 ¬± 15.09	15	AnAge	AnAge ref no.: 1	Carey and Judge (2000) Longevity Records: Life Spans of Mammals, Birds, Amphibians, Reptiles, and Fish	Actinopteri	425	Cypriniformes	32	Cyprinidae	10	Cyprinus	1	32
Cyprinus carpio	47	19.38 ¬± 15.09	15	Max Plank Institute for Demographic Research	MPIDR ref no.: [71]	Flower, M.S.S., 1935. Further notes on the duration of life in animals. - I. Fishes: as determined by otolith and scale - readings and direct observations on living animals. Proceedings of the Zoological Society of London 1935: 265.	Actinopteri	425	Cypriniformes	32	Cyprinidae	10	Cyprinus	1	32
Cyprinus carpio	20	19.38 ¬± 15.09	15	Max Plank Institute for Demographic Research	MPIDR ref no.: [125]	McCrimmon, H.R., 1968. Carp in Canada. Bulletin of the Fisheries Reserve Board of Canada 165: 93.	Actinopteri	425	Cypriniformes	32	Cyprinidae	10	Cyprinus	1	32
Cyprinus carpio	6	19.38 ¬± 15.09	15	Max Plank Institute for Demographic Research	MPIDR ref no.: [70]	Flower, M.S.S., 1925. Contributions to our knowledge of the duration of life in vertebrate animals - I. Fishes. Proceedings of the Zoological Society of London 1925(1): 247-267.	Actinopteri	425	Cypriniformes	32	Cyprinidae	10	Cyprinus	1	32
Cyprinus carpio	38	19.38 ¬± 15.09	15	Max Plank Institute for Demographic Research	MPIDR ref no.: [98]	Hinton, 1962. Horned shark, gar, mormyriad, characin, carp, armored catfish, arowana, upside down catfish.	Actinopteri	425	Cypriniformes	32	Cyprinidae	10	Cyprinus	1	32
Gymnocypris eckloni	12	12 ¬± NA	12	FishBase	FishBase ref no.: 119338	Ma, B., Y. Nie, K. Wei, B. Xu, X. Zhu and J. Xu , 2018 Estimates on age, growth, and mortality of Gymnocypris firmispinatus (Cyprinidae: Schizothoracinae) in the Anning River, China. Journal of Oceanology and Limnology, 1-9.	Actinopteri	425	Cypriniformes	32	Cyprinidae	10	Gymnocypris	1	1
Labeo rohita	10	10 ¬± 0	10	FishBase	FishBase ref no.: 56	Khan, H.A. and V.G. Jhingran , 1975 Synopsis of biological data on rohu Labeo rohita (Hamilton, 1822). FAO Fish. Synop. (111):100 p.	Actinopteri	425	Cypriniformes	32	Cyprinidae	10	Labeo	1	3
Labeo rohita	10	10 ¬± 0	10	FishBase	FishBase ref no.: 51629	Meunier, F.J., R. Rojas-Beltran, T. Boujard and F. Lecomte , 1994 Seasonal growth rhythms in some teleosts of French Guiana. Rev. Hydrobiol. Trop. 27(4):423-440.	Actinopteri	425	Cypriniformes	32	Cyprinidae	10	Labeo	1	3
Labeo rohita	10	10 ¬± 0	10	AnAge	AnAge ref no.: 454	Froese and Pauly FishBase	Actinopteri	425	Cypriniformes	32	Cyprinidae	10	Labeo	1	3
Oxygymnocypris stewartii	25	21 ¬± 5.66	21	FishBase	FishBase ref no.: 116056	Huo, B., C.-X. Xie, B.-A. Ma, X.-F. Yang and H.-P. Huang , 2012 Age and growth of Oxygymnocypris stewartii (Cyprinidae: Schizothoracinae) in the Yarlung Tsangpo River, Tibet, China. Zoological Studies 51(2):185-194.	Actinopteri	425	Cypriniformes	32	Cyprinidae	10	Oxygymnocypris	1	2
Oxygymnocypris stewartii	17	21 ¬± 5.66	21	FishBase	FishBase ref no.: 116056	Huo, B., C.-X. Xie, B.-A. Ma, X.-F. Yang and H.-P. Huang , 2012 Age and growth of Oxygymnocypris stewartii (Cyprinidae: Schizothoracinae) in the Yarlung Tsangpo River, Tibet, China. Zoological Studies 51(2):185-194.	Actinopteri	425	Cypriniformes	32	Cyprinidae	10	Oxygymnocypris	1	2
Puntigrus tetrazona	5	6 ¬± 1.41	6	The Aquarium Wiki	Unknown	NA	Actinopteri	425	Cypriniformes	32	Cyprinidae	10	Puntigrus	1	2
Puntigrus tetrazona	7	6 ¬± 1.41	6	The Aquarium Wiki	Unknown	NA	Actinopteri	425	Cypriniformes	32	Cyprinidae	10	Puntigrus	1	2
Danio aesculapii	3	5.5 ¬± 3.54	5.5	The Aquarium Wiki	Unknown	NA	Actinopteri	425	Cypriniformes	32	Danionidae	5	Danio	5	2
Danio aesculapii	8	5.5 ¬± 3.54	5.5	The Aquarium Wiki	Unknown	NA	Actinopteri	425	Cypriniformes	32	Danionidae	5	Danio	5	2
Danio albolineatus	2	3.5 ¬± 2.12	3.5	The Aquarium Wiki	Unknown	NA	Actinopteri	425	Cypriniformes	32	Danionidae	5	Danio	5	2
Danio albolineatus	5	3.5 ¬± 2.12	3.5	The Aquarium Wiki	Unknown	NA	Actinopteri	425	Cypriniformes	32	Danionidae	5	Danio	5	2
Danio kyathit	5	6.5 ¬± 2.12	6.5	The Aquarium Wiki	Unknown	NA	Actinopteri	425	Cypriniformes	32	Danionidae	5	Danio	5	2
Danio kyathit	8	6.5 ¬± 2.12	6.5	The Aquarium Wiki	Unknown	NA	Actinopteri	425	Cypriniformes	32	Danionidae	5	Danio	5	2
Danio rerio	5	5.47 ¬± 0.8	5.25	FishBase	FishBase ref no.: 47810	Valdesalici, S. and A. Cellerino , 2003 Extremely short lifespan in the annual fish Nothobranchius furzeri. Proc. R. Soc. Lond., Ser. B: Biol. Sci. (Suppl.).	Actinopteri	425	Cypriniformes	32	Danionidae	5	Danio	5	6
Danio rerio	4.8	5.47 ¬± 0.8	5.25	FishBase	FishBase ref no.: 58923	Gerhard, G.S., E.J. Kauffman, X. Wang, R. Stewart, J.L. Moore, C.J. Kasales, E. Demidenko and K.C. Cheng , 2002 Life spans and senescent phenotypes of zebrafish (Danio rerio). Exp. Gerontol. 37:1055-1068.	Actinopteri	425	Cypriniformes	32	Danionidae	5	Danio	5	6
Danio rerio	5.5	5.47 ¬± 0.8	5.25	FishBase	FishBase ref no.: 58923	Gerhard, G.S., E.J. Kauffman, X. Wang, R. Stewart, J.L. Moore, C.J. Kasales, E. Demidenko and K.C. Cheng , 2002 Life spans and senescent phenotypes of zebrafish (Danio rerio). Exp. Gerontol. 37:1055-1068.	Actinopteri	425	Cypriniformes	32	Danionidae	5	Danio	5	6
Danio rerio	5.5	5.47 ¬± 0.8	5.25	AnAge	AnAge ref no.: 3	Gerhard et al. (2002) Life spans and senescent phenotypes in two strains of Zebrafish (Danio rerio)	Actinopteri	425	Cypriniformes	32	Danionidae	5	Danio	5	6
Danio rerio	5	5.47 ¬± 0.8	5.25	The Aquarium Wiki	Unknown	NA	Actinopteri	425	Cypriniformes	32	Danionidae	5	Danio	5	6
Danio rerio	7	5.47 ¬± 0.8	5.25	The Aquarium Wiki	Unknown	NA	Actinopteri	425	Cypriniformes	32	Danionidae	5	Danio	5	6
Danio tinwini	2	3.5 ¬± 2.12	3.5	The Aquarium Wiki	Unknown	NA	Actinopteri	425	Cypriniformes	32	Danionidae	5	Danio	5	2
Danio tinwini	5	3.5 ¬± 2.12	3.5	The Aquarium Wiki	Unknown	NA	Actinopteri	425	Cypriniformes	32	Danionidae	5	Danio	5	2
Beaufortia kweichowensis	3	4.5 ¬± 2.12	4.5	The Aquarium Wiki	Unknown	NA	Actinopteri	425	Cypriniformes	32	Gastromyzontidae	1	Beaufortia	1	2
Beaufortia kweichowensis	6	4.5 ¬± 2.12	4.5	The Aquarium Wiki	Unknown	NA	Actinopteri	425	Cypriniformes	32	Gastromyzontidae	1	Beaufortia	1	2
Gobio gobio	8	7 ¬± 1.73	8	FishBase	FishBase ref no.: 6258	Maitland, P.S. and R.N. Campbell , 1992 Freshwater fishes of the British Isles. HarperCollins Publishers, London.368 p.	Actinopteri	425	Cypriniformes	32	Gobionidae	3	Gobio	1	3
Gobio gobio	5	7 ¬± 1.73	8	FishBase	FishBase ref no.: 59043	Kottelat, M. and J. Freyhof , 2007 Handbook of European freshwater fishes. Publications Kottelat, Cornol and Freyhof, Berlin. 646 pp.	Actinopteri	425	Cypriniformes	32	Gobionidae	3	Gobio	1	3
Gobio gobio	8	7 ¬± 1.73	8	AnAge	AnAge ref no.: 454	Froese and Pauly FishBase	Actinopteri	425	Cypriniformes	32	Gobionidae	3	Gobio	1	3
Pseudorasbora parva	5	4.67 ¬± 1.86	4.5	FishBase	FishBase ref no.: 56557	Novikov, N.P., A.S. Sokolovsky, T.G. Sokolovskaya and Y.M. Yakovlev , 2002 The fishes of Primorye. Vladivostok, Far Eastern State Tech. Fish. Univ., 552 p.	Actinopteri	425	Cypriniformes	32	Gobionidae	3	Pseudorasbora	1	6
Pseudorasbora parva	5	4.67 ¬± 1.86	4.5	FishBase	FishBase ref no.: 56557	Novikov, N.P., A.S. Sokolovsky, T.G. Sokolovskaya and Y.M. Yakovlev , 2002 The fishes of Primorye. Vladivostok, Far Eastern State Tech. Fish. Univ., 552 p.	Actinopteri	425	Cypriniformes	32	Gobionidae	3	Pseudorasbora	1	6
Pseudorasbora parva	3	4.67 ¬± 1.86	4.5	FishBase	FishBase ref no.: 58482	Kleanthidis, P.K. and K.I. Stergiou , 2006 Growth parameters and length-length relationships of Greek freshwater fishes. p. 69-77. In M.L.D. Palomares, K.I. Stergiou and D. Pauly (eds.) Fishes in databases and ecosystems. Fisheries Centre Research Reports 14(4). Fisheries Centre, University of British Columbia.	Actinopteri	425	Cypriniformes	32	Gobionidae	3	Pseudorasbora	1	6
Pseudorasbora parva	3	4.67 ¬± 1.86	4.5	FishBase	FishBase ref no.: 59043	Kottelat, M. and J. Freyhof , 2007 Handbook of European freshwater fishes. Publications Kottelat, Cornol and Freyhof, Berlin. 646 pp.	Actinopteri	425	Cypriniformes	32	Gobionidae	3	Pseudorasbora	1	6
Pseudorasbora parva	4	4.67 ¬± 1.86	4.5	The Aquarium Wiki	Unknown	NA	Actinopteri	425	Cypriniformes	32	Gobionidae	3	Pseudorasbora	1	6
Pseudorasbora parva	8	4.67 ¬± 1.86	4.5	The Aquarium Wiki	Unknown	NA	Actinopteri	425	Cypriniformes	32	Gobionidae	3	Pseudorasbora	1	6
Romanogobio albipinnatus	5	5 ¬± 0	5	FishBase	FishBase ref no.: 59043	Kottelat, M. and J. Freyhof , 2007 Handbook of European freshwater fishes. Publications Kottelat, Cornol and Freyhof, Berlin. 646 pp.	Actinopteri	425	Cypriniformes	32	Gobionidae	3	Romanogobio	1	2
Romanogobio albipinnatus	5	5 ¬± 0	5	FishBase	FishBase ref no.: 59043	Kottelat, M. and J. Freyhof , 2007 Handbook of European freshwater fishes. Publications Kottelat, Cornol and Freyhof, Berlin. 646 pp.	Actinopteri	425	Cypriniformes	32	Gobionidae	3	Romanogobio	1	2
Abramis brama	23	14.95 ¬± 5.49	14	FishBase	FishBase ref no.: 796	Beverton, R.J.H. and S.J. Holt , 1959 A review of the lifespans and mortality rates of fish in nature, and their relation to growth and other physiological characteristics. p. 142-180. In G.E.W. Wolstenholme and M. O'Connor (eds.) CIBA Foundation colloquia on ageing: the lifespan of animals. volume 5. J & A Churchill Ltd, London.	Actinopteri	425	Cypriniformes	32	Leuciscidae	9	Abramis	1	19
Abramis brama	17	14.95 ¬± 5.49	14	FishBase	FishBase ref no.: 72462	Altman, P.L. and D.S. Dittmer , 1962 Growth, including reproduction and morphological development. Federation of American Societies for Experimental Biology.	Actinopteri	425	Cypriniformes	32	Leuciscidae	9	Abramis	1	19
Abramis brama	13	14.95 ¬± 5.49	14	FishBase	FishBase ref no.: 5737	Dauba, F. and P. Bir√≥ , 1992 Growth of bream, Abramis brama L., in two outside basins of different trophic state of Lake Balaton. Int. Rev. Gesamt. Hyrdobiol. 77(2):225-235.	Actinopteri	425	Cypriniformes	32	Leuciscidae	9	Abramis	1	19
Abramis brama	11	14.95 ¬± 5.49	14	FishBase	FishBase ref no.: 5737	Dauba, F. and P. Bir√≥ , 1992 Growth of bream, Abramis brama L., in two outside basins of different trophic state of Lake Balaton. Int. Rev. Gesamt. Hyrdobiol. 77(2):225-235.	Actinopteri	425	Cypriniformes	32	Leuciscidae	9	Abramis	1	19
Abramis brama	14	14.95 ¬± 5.49	14	FishBase	FishBase ref no.: 58482	Kleanthidis, P.K. and K.I. Stergiou , 2006 Growth parameters and length-length relationships of Greek freshwater fishes. p. 69-77. In M.L.D. Palomares, K.I. Stergiou and D. Pauly (eds.) Fishes in databases and ecosystems. Fisheries Centre Research Reports 14(4). Fisheries Centre, University of British Columbia.	Actinopteri	425	Cypriniformes	32	Leuciscidae	9	Abramis	1	19
Abramis brama	14	14.95 ¬± 5.49	14	FishBase	FishBase ref no.: 58482	Kleanthidis, P.K. and K.I. Stergiou , 2006 Growth parameters and length-length relationships of Greek freshwater fishes. p. 69-77. In M.L.D. Palomares, K.I. Stergiou and D. Pauly (eds.) Fishes in databases and ecosystems. Fisheries Centre Research Reports 14(4). Fisheries Centre, University of British Columbia.	Actinopteri	425	Cypriniformes	32	Leuciscidae	9	Abramis	1	19
Abramis brama	20	14.95 ¬± 5.49	14	FishBase	FishBase ref no.: 59043	Kottelat, M. and J. Freyhof , 2007 Handbook of European freshwater fishes. Publications Kottelat, Cornol and Freyhof, Berlin. 646 pp.	Actinopteri	425	Cypriniformes	32	Leuciscidae	9	Abramis	1	19
Abramis brama	16	14.95 ¬± 5.49	14	FishBase	FishBase ref no.: 85475	Treer, T., A. Opaƒçak, I. Aniƒçiƒá, R. Safner, N. Piria and T. Odak , 2003 Growth of the bream, Abramis brama, in the Croatian section of the Danube. Czech J. Anim. Sci. 48(6):251-256.	Actinopteri	425	Cypriniformes	32	Leuciscidae	9	Abramis	1	19
Abramis brama	15	14.95 ¬± 5.49	14	FishBase	FishBase ref no.: 97119	Valeiras, X., J.M. de la Serna, D. Mac√≠as, M. Ruiz, S. Garc√≠a-Barcelona, M.J. G√≥mez and J.M. Ort√≠z de Urbina , 2008 Age and growth of swordfish (Xiphias gladius) in the western Mediterranean Sea. Collect. Vol. Sci. Pap. ICCAT 62(4):1112-1121.	Actinopteri	425	Cypriniformes	32	Leuciscidae	9	Abramis	1	19
Abramis brama	11	14.95 ¬± 5.49	14	FishBase	FishBase ref no.: 97119	Valeiras, X., J.M. de la Serna, D. Mac√≠as, M. Ruiz, S. Garc√≠a-Barcelona, M.J. G√≥mez and J.M. Ort√≠z de Urbina , 2008 Age and growth of swordfish (Xiphias gladius) in the western Mediterranean Sea. Collect. Vol. Sci. Pap. ICCAT 62(4):1112-1121.	Actinopteri	425	Cypriniformes	32	Leuciscidae	9	Abramis	1	19
Abramis brama	13	14.95 ¬± 5.49	14	FishBase	FishBase ref no.: 97119	Valeiras, X., J.M. de la Serna, D. Mac√≠as, M. Ruiz, S. Garc√≠a-Barcelona, M.J. G√≥mez and J.M. Ort√≠z de Urbina , 2008 Age and growth of swordfish (Xiphias gladius) in the western Mediterranean Sea. Collect. Vol. Sci. Pap. ICCAT 62(4):1112-1121.	Actinopteri	425	Cypriniformes	32	Leuciscidae	9	Abramis	1	19
Abramis brama	13	14.95 ¬± 5.49	14	FishBase	FishBase ref no.: 97119	Valeiras, X., J.M. de la Serna, D. Mac√≠as, M. Ruiz, S. Garc√≠a-Barcelona, M.J. G√≥mez and J.M. Ort√≠z de Urbina , 2008 Age and growth of swordfish (Xiphias gladius) in the western Mediterranean Sea. Collect. Vol. Sci. Pap. ICCAT 62(4):1112-1121.	Actinopteri	425	Cypriniformes	32	Leuciscidae	9	Abramis	1	19
Abramis brama	10	14.95 ¬± 5.49	14	FishBase	FishBase ref no.: 97119	Valeiras, X., J.M. de la Serna, D. Mac√≠as, M. Ruiz, S. Garc√≠a-Barcelona, M.J. G√≥mez and J.M. Ort√≠z de Urbina , 2008 Age and growth of swordfish (Xiphias gladius) in the western Mediterranean Sea. Collect. Vol. Sci. Pap. ICCAT 62(4):1112-1121.	Actinopteri	425	Cypriniformes	32	Leuciscidae	9	Abramis	1	19
Abramis brama	23	14.95 ¬± 5.49	14	AnAge	AnAge ref no.: 454	Froese and Pauly FishBase	Actinopteri	425	Cypriniformes	32	Leuciscidae	9	Abramis	1	19
Abramis brama	1	14.95 ¬± 5.49	14	The Aquarium Wiki	Unknown	NA	Actinopteri	425	Cypriniformes	32	Leuciscidae	9	Abramis	1	19
Abramis brama	20	14.95 ¬± 5.49	14	The Aquarium Wiki	Unknown	NA	Actinopteri	425	Cypriniformes	32	Leuciscidae	9	Abramis	1	19
Abramis brama	17	14.95 ¬± 5.49	14	Max Plank Institute for Demographic Research	MPIDR ref no.: [3] [71]	Altman, P.L. and D.S. Dittmer, eds. 1962. Growth, Including Reproduction and Morphological Development. Biological Handbooks. Washington, D. C.: Federation of American Societies for Experimental Biology.	Actinopteri	425	Cypriniformes	32	Leuciscidae	9	Abramis	1	19
Abramis brama	10	14.95 ¬± 5.49	14	Max Plank Institute for Demographic Research	MPIDR ref no.: [3] [178]	Altman, P.L. and D.S. Dittmer, eds. 1962. Growth, Including Reproduction and Morphological Development. Biological Handbooks. Washington, D. C.: Federation of American Societies for Experimental Biology.	Actinopteri	425	Cypriniformes	32	Leuciscidae	9	Abramis	1	19
Abramis brama	23	14.95 ¬± 5.49	14	Max Plank Institute for Demographic Research	MPIDR ref no.: [28]	Beverton, R.J.H. and S.J. Holt, 1959. A review of the lifespans & mortality rates of fish in nature and their relationship to growth and other physiological characteristics. Ciba Foundation Colloquia on Ageing, Vol. 5: 142-180.	Actinopteri	425	Cypriniformes	32	Leuciscidae	9	Abramis	1	19
Leucaspius delineatus	2	2 ¬± 0	2	FishBase	FishBase ref no.: 556	Muus, B.J. and P. Dahlstr√∂m , 1968 S√º√üwasserfische. BLV Verlagsgesellschaft, M√ºnchen. 224 p.	Actinopteri	425	Cypriniformes	32	Leuciscidae	9	Leucaspius	1	2
Leucaspius delineatus	2	2 ¬± 0	2	AnAge	AnAge ref no.: 454	Froese and Pauly FishBase	Actinopteri	425	Cypriniformes	32	Leuciscidae	9	Leucaspius	1	2
Leuciscus idus	18	22.82 ¬± 7.74	23.9	FishBase	FishBase ref no.: 41616	W√ºstemann, O. and B. Kammerad , 1995 Der Hasel, Leuciscus leuciscus. Westarp Wissenschaften, Magdeburg, Germany, 195 p.	Actinopteri	425	Cypriniformes	32	Leuciscidae	9	Leuciscus	1	6
Leuciscus idus	29.8	22.82 ¬± 7.74	23.9	FishBase	FishBase ref no.: 72465	Flower, M.S.S. , 1925 Contributions to our knowledge of the duration of life in vertebrate animals - I. Fishes. Proc. of the Zool. Soc. of London 1925(1):247-267.	Actinopteri	425	Cypriniformes	32	Leuciscidae	9	Leuciscus	1	6
Leuciscus idus	14.5	22.82 ¬± 7.74	23.9	FishBase	FishBase ref no.: 56502	Podlesnyi, A.V. , 1958 Fishes of Enisey, their environments and use. P. 97-178 in Pravdin, I.F. and P.L. Pirozhnikov (Eds.). Commercial fishes of Ob and Enisey and their use. Izv. VNIORH 44. Moscow, Pishchepromizdat.	Actinopteri	425	Cypriniformes	32	Leuciscidae	9	Leuciscus	1	6
Leuciscus idus	15	22.82 ¬± 7.74	23.9	FishBase	FishBase ref no.: 59043	Kottelat, M. and J. Freyhof , 2007 Handbook of European freshwater fishes. Publications Kottelat, Cornol and Freyhof, Berlin. 646 pp.	Actinopteri	425	Cypriniformes	32	Leuciscidae	9	Leuciscus	1	6
Leuciscus idus	29.8	22.82 ¬± 7.74	23.9	AnAge	AnAge ref no.: 583	Flower (1925) Contributions to our knowledge of the duration of life in vertebrate animals. I. Fishes	Actinopteri	425	Cypriniformes	32	Leuciscidae	9	Leuciscus	1	6
Leuciscus idus	29.8	22.82 ¬± 7.74	23.9	Max Plank Institute for Demographic Research	MPIDR ref no.: [70]	Flower, M.S.S., 1925. Contributions to our knowledge of the duration of life in vertebrate animals - I. Fishes. Proceedings of the Zoological Society of London 1925(1): 247-267.	Actinopteri	425	Cypriniformes	32	Leuciscidae	9	Leuciscus	1	6
Pimephales promelas	5	3 ¬± 1.53	3	FishBase	FishBase ref no.: 58435	Danylchuk, A.J. and W.M. Tonn , 2006 Natural disturbance and life history: consequences of winterkill on fathead minnow on boreal lakes. J. Fish Biol. 68(3):681-694.	Actinopteri	425	Cypriniformes	32	Leuciscidae	9	Pimephales	1	7
Pimephales promelas	3	3 ¬± 1.53	3	FishBase	FishBase ref no.: 58435	Danylchuk, A.J. and W.M. Tonn , 2006 Natural disturbance and life history: consequences of winterkill on fathead minnow on boreal lakes. J. Fish Biol. 68(3):681-694.	Actinopteri	425	Cypriniformes	32	Leuciscidae	9	Pimephales	1	7
Pimephales promelas	5	3 ¬± 1.53	3	FishBase	FishBase ref no.: 58435	Danylchuk, A.J. and W.M. Tonn , 2006 Natural disturbance and life history: consequences of winterkill on fathead minnow on boreal lakes. J. Fish Biol. 68(3):681-694.	Actinopteri	425	Cypriniformes	32	Leuciscidae	9	Pimephales	1	7
Pimephales promelas	2	3 ¬± 1.53	3	AnAge	AnAge ref no.: 1	Carey and Judge (2000) Longevity Records: Life Spans of Mammals, Birds, Amphibians, Reptiles, and Fish	Actinopteri	425	Cypriniformes	32	Leuciscidae	9	Pimephales	1	7
Pimephales promelas	1	3 ¬± 1.53	3	The Aquarium Wiki	Unknown	NA	Actinopteri	425	Cypriniformes	32	Leuciscidae	9	Pimephales	1	7
Pimephales promelas	3	3 ¬± 1.53	3	The Aquarium Wiki	Unknown	NA	Actinopteri	425	Cypriniformes	32	Leuciscidae	9	Pimephales	1	7
Pimephales promelas	2	3 ¬± 1.53	3	Max Plank Institute for Demographic Research	MPIDR ref no.: [177]	Scott, W.B. and E.J. Crossman, 1973. Freshwater Fishes of Canada. Fisheries Research Board Canada Bulletin 84: 966.	Actinopteri	425	Cypriniformes	32	Leuciscidae	9	Pimephales	1	7
Rutilus rutilus	14	12.19 ¬± 2.2	12.75	FishBase	FishBase ref no.: 41616	W√ºstemann, O. and B. Kammerad , 1995 Der Hasel, Leuciscus leuciscus. Westarp Wissenschaften, Magdeburg, Germany, 195 p.	Actinopteri	425	Cypriniformes	32	Leuciscidae	9	Rutilus	1	8
Rutilus rutilus	13.5	12.19 ¬± 2.2	12.75	FishBase	FishBase ref no.: 56502	Podlesnyi, A.V. , 1958 Fishes of Enisey, their environments and use. P. 97-178 in Pravdin, I.F. and P.L. Pirozhnikov (Eds.). Commercial fishes of Ob and Enisey and their use. Izv. VNIORH 44. Moscow, Pishchepromizdat.	Actinopteri	425	Cypriniformes	32	Leuciscidae	9	Rutilus	1	8
Rutilus rutilus	12	12.19 ¬± 2.2	12.75	FishBase	FishBase ref no.: 58482	Kleanthidis, P.K. and K.I. Stergiou , 2006 Growth parameters and length-length relationships of Greek freshwater fishes. p. 69-77. In M.L.D. Palomares, K.I. Stergiou and D. Pauly (eds.) Fishes in databases and ecosystems. Fisheries Centre Research Reports 14(4). Fisheries Centre, University of British Columbia.	Actinopteri	425	Cypriniformes	32	Leuciscidae	9	Rutilus	1	8
Rutilus rutilus	10	12.19 ¬± 2.2	12.75	FishBase	FishBase ref no.: 59043	Kottelat, M. and J. Freyhof , 2007 Handbook of European freshwater fishes. Publications Kottelat, Cornol and Freyhof, Berlin. 646 pp.	Actinopteri	425	Cypriniformes	32	Leuciscidae	9	Rutilus	1	8
Rutilus rutilus	14	12.19 ¬± 2.2	12.75	AnAge	AnAge ref no.: 454	Froese and Pauly FishBase	Actinopteri	425	Cypriniformes	32	Leuciscidae	9	Rutilus	1	8
Rutilus rutilus	8	12.19 ¬± 2.2	12.75	The Aquarium Wiki	Unknown	NA	Actinopteri	425	Cypriniformes	32	Leuciscidae	9	Rutilus	1	8
Rutilus rutilus	14	12.19 ¬± 2.2	12.75	The Aquarium Wiki	Unknown	NA	Actinopteri	425	Cypriniformes	32	Leuciscidae	9	Rutilus	1	8
Rutilus rutilus	12	12.19 ¬± 2.2	12.75	Max Plank Institute for Demographic Research	MPIDR ref no.: [3] [71]	Altman, P.L. and D.S. Dittmer, eds. 1962. Growth, Including Reproduction and Morphological Development. Biological Handbooks. Washington, D. C.: Federation of American Societies for Experimental Biology.	Actinopteri	425	Cypriniformes	32	Leuciscidae	9	Rutilus	1	8
Scardinius erythrophthalmus	19	15.37 ¬± 5.4	19	FishBase	FishBase ref no.: 27368	Gerstmeier, R. and T. Romig , 1998 Die S√º√üwasserfische Europas: f√ºr Naturfreunde und Angler. Franckh-Kosmos Verlag, Stuttgart, Germany. 368 p.	Actinopteri	425	Cypriniformes	32	Leuciscidae	9	Scardinius	1	9
Scardinius erythrophthalmus	20.3	15.37 ¬± 5.4	19	FishBase	FishBase ref no.: 273	Nigrelli, R.F. , 1959 Longevity of fishes in captivity, with special reference to those kept in the New York Aquarium. p. 212-230. In G.E.W. Wolstehnolmen and M. O'Connor (eds.) Ciba Foundation Colloquium on Ageing: the life span of animals. Vol. 5., Churchill, London.	Actinopteri	425	Cypriniformes	32	Leuciscidae	9	Scardinius	1	9
Scardinius erythrophthalmus	19	15.37 ¬± 5.4	19	FishBase	FishBase ref no.: 27368	Gerstmeier, R. and T. Romig , 1998 Die S√º√üwasserfische Europas: f√ºr Naturfreunde und Angler. Franckh-Kosmos Verlag, Stuttgart, Germany. 368 p.	Actinopteri	425	Cypriniformes	32	Leuciscidae	9	Scardinius	1	9
Scardinius erythrophthalmus	7	15.37 ¬± 5.4	19	FishBase	FishBase ref no.: 58482	Kleanthidis, P.K. and K.I. Stergiou , 2006 Growth parameters and length-length relationships of Greek freshwater fishes. p. 69-77. In M.L.D. Palomares, K.I. Stergiou and D. Pauly (eds.) Fishes in databases and ecosystems. Fisheries Centre Research Reports 14(4). Fisheries Centre, University of British Columbia.	Actinopteri	425	Cypriniformes	32	Leuciscidae	9	Scardinius	1	9
Scardinius erythrophthalmus	17	15.37 ¬± 5.4	19	FishBase	FishBase ref no.: 59043	Kottelat, M. and J. Freyhof , 2007 Handbook of European freshwater fishes. Publications Kottelat, Cornol and Freyhof, Berlin. 646 pp.	Actinopteri	425	Cypriniformes	32	Leuciscidae	9	Scardinius	1	9
Scardinius erythrophthalmus	19	15.37 ¬± 5.4	19	AnAge	AnAge ref no.: 454	Froese and Pauly FishBase	Actinopteri	425	Cypriniformes	32	Leuciscidae	9	Scardinius	1	9
Scardinius erythrophthalmus	8	15.37 ¬± 5.4	19	The Aquarium Wiki	Unknown	NA	Actinopteri	425	Cypriniformes	32	Leuciscidae	9	Scardinius	1	9
Scardinius erythrophthalmus	19	15.37 ¬± 5.4	19	The Aquarium Wiki	Unknown	NA	Actinopteri	425	Cypriniformes	32	Leuciscidae	9	Scardinius	1	9
Scardinius erythrophthalmus	10	15.37 ¬± 5.4	19	Max Plank Institute for Demographic Research	MPIDR ref no.: [3] [70]	Altman, P.L. and D.S. Dittmer, eds. 1962. Growth, Including Reproduction and Morphological Development. Biological Handbooks. Washington, D. C.: Federation of American Societies for Experimental Biology.	Actinopteri	425	Cypriniformes	32	Leuciscidae	9	Scardinius	1	9
Squalius cephalus	22	11 ¬± 6.6	9.5	FishBase	FishBase ref no.: 41616	W√ºstemann, O. and B. Kammerad , 1995 Der Hasel, Leuciscus leuciscus. Westarp Wissenschaften, Magdeburg, Germany, 195 p.	Actinopteri	425	Cypriniformes	32	Leuciscidae	9	Squalius	2	6
Squalius cephalus	11	11 ¬± 6.6	9.5	FishBase	FishBase ref no.: 72462	Altman, P.L. and D.S. Dittmer , 1962 Growth, including reproduction and morphological development. Federation of American Societies for Experimental Biology.	Actinopteri	425	Cypriniformes	32	Leuciscidae	9	Squalius	2	6
Squalius cephalus	5	11 ¬± 6.6	9.5	FishBase	FishBase ref no.: 58482	Kleanthidis, P.K. and K.I. Stergiou , 2006 Growth parameters and length-length relationships of Greek freshwater fishes. p. 69-77. In M.L.D. Palomares, K.I. Stergiou and D. Pauly (eds.) Fishes in databases and ecosystems. Fisheries Centre Research Reports 14(4). Fisheries Centre, University of British Columbia.	Actinopteri	425	Cypriniformes	32	Leuciscidae	9	Squalius	2	6
Squalius cephalus	5	11 ¬± 6.6	9.5	FishBase	FishBase ref no.: 58482	Kleanthidis, P.K. and K.I. Stergiou , 2006 Growth parameters and length-length relationships of Greek freshwater fishes. p. 69-77. In M.L.D. Palomares, K.I. Stergiou and D. Pauly (eds.) Fishes in databases and ecosystems. Fisheries Centre Research Reports 14(4). Fisheries Centre, University of British Columbia.	Actinopteri	425	Cypriniformes	32	Leuciscidae	9	Squalius	2	6
Squalius cephalus	8	11 ¬± 6.6	9.5	FishBase	FishBase ref no.: 58482	Kleanthidis, P.K. and K.I. Stergiou , 2006 Growth parameters and length-length relationships of Greek freshwater fishes. p. 69-77. In M.L.D. Palomares, K.I. Stergiou and D. Pauly (eds.) Fishes in databases and ecosystems. Fisheries Centre Research Reports 14(4). Fisheries Centre, University of British Columbia.	Actinopteri	425	Cypriniformes	32	Leuciscidae	9	Squalius	2	6
Squalius cephalus	15	11 ¬± 6.6	9.5	FishBase	FishBase ref no.: 59043	Kottelat, M. and J. Freyhof , 2007 Handbook of European freshwater fishes. Publications Kottelat, Cornol and Freyhof, Berlin. 646 pp.	Actinopteri	425	Cypriniformes	32	Leuciscidae	9	Squalius	2	6
Squalius pyrenaicus	7	7 ¬± 0	7	FishBase	FishBase ref no.: 41268	Pires, A.M., I.G. Cowx and M.M. Coelho , 2000 Life history strategy of Leuciscus pyrenaicus (Cyprinidae) in intermittent streams of the Guadiana basin (Portugal). Cybium 24(3):287-297.	Actinopteri	425	Cypriniformes	32	Leuciscidae	9	Squalius	2	2
Squalius pyrenaicus	7	7 ¬± 0	7	FishBase	FishBase ref no.: 41268	Pires, A.M., I.G. Cowx and M.M. Coelho , 2000 Life history strategy of Leuciscus pyrenaicus (Cyprinidae) in intermittent streams of the Guadiana basin (Portugal). Cybium 24(3):287-297.	Actinopteri	425	Cypriniformes	32	Leuciscidae	9	Squalius	2	2
Vimba vimba	15	15 ¬± 0	15	FishBase	FishBase ref no.: 59043	Kottelat, M. and J. Freyhof , 2007 Handbook of European freshwater fishes. Publications Kottelat, Cornol and Freyhof, Berlin. 646 pp.	Actinopteri	425	Cypriniformes	32	Leuciscidae	9	Vimba	1	2
Vimba vimba	15	15 ¬± 0	15	FishBase	FishBase ref no.: 59043	Kottelat, M. and J. Freyhof , 2007 Handbook of European freshwater fishes. Publications Kottelat, Cornol and Freyhof, Berlin. 646 pp.	Actinopteri	425	Cypriniformes	32	Leuciscidae	9	Vimba	1	2
Ctenopharyngodon idella	21	23.4 ¬± 5.37	21	FishBase	FishBase ref no.: 48	Shireman, J.V. and C.R. Smith , 1983 Synopsis of biological data on the grass carp, Ctenopharyngodon idella (Cuvier and Valenciennes, 1884). FAO Fish. Synop. No.135, 86 p.	Actinopteri	425	Cypriniformes	32	Xenocyprididae	3	Ctenopharyngodon	1	5
Ctenopharyngodon idella	21	23.4 ¬± 5.37	21	FishBase	FishBase ref no.: 48	Shireman, J.V. and C.R. Smith , 1983 Synopsis of biological data on the grass carp, Ctenopharyngodon idella (Cuvier and Valenciennes, 1884). FAO Fish. Synop. No.135, 86 p.	Actinopteri	425	Cypriniformes	32	Xenocyprididae	3	Ctenopharyngodon	1	5
Ctenopharyngodon idella	21	23.4 ¬± 5.37	21	FishBase	FishBase ref no.: 120758	Eakins, R.J. , 2019 Grass carp. Ontario Freshwater Fishes Life History Database. Version 4.86. Online database. (http://www.ontariofishes.ca), accessed 06 August 2019	Actinopteri	425	Cypriniformes	32	Xenocyprididae	3	Ctenopharyngodon	1	5
Ctenopharyngodon idella	33	23.4 ¬± 5.37	21	FishBase	FishBase ref no.: 120761	Cudmore, B. and N.E. Mandrak , 2004 Biological synopsis of grass carp (Ctenopharyngodon idella). Can. MS Rpt. Fish. Aquat. Sci. 2705: v + 44p.	Actinopteri	425	Cypriniformes	32	Xenocyprididae	3	Ctenopharyngodon	1	5
Ctenopharyngodon idella	21	23.4 ¬± 5.37	21	AnAge	AnAge ref no.: 523	Das (1994) Age determination and longevity in fishes	Actinopteri	425	Cypriniformes	32	Xenocyprididae	3	Ctenopharyngodon	1	5
Hypophthalmichthys molitrix	20	8.75 ¬± 7.5	5	FishBase	FishBase ref no.: 121658	Nico, L.G., P. Fuller and J. Li , 2020 Hypophthalmichthys molitrix (Valenciennes in Cuvier and Valenciennes, 1844): U.S. Geological Survey, Nonindigenous Aquatic Species Database, Gainesville, FL. https://nas.er.usgs.gov/queries/factsheet.aspx?speciesID=549, Revision Date: 12/3/2019, Peer Review Date: 4/1/2016, Access Date: 2/1/2020.	Actinopteri	425	Cypriniformes	32	Xenocyprididae	3	Hypophthalmichthys	2	4
Hypophthalmichthys molitrix	5	8.75 ¬± 7.5	5	FishBase	FishBase ref no.: 120752	Williamson, C.J. and J.E. Garvey , 2005 Growth, fecundity, and diets of newly established silver carp in the middle Mississippi River. Trans. Am. Fish. Soc. 134:1423-1430.	Actinopteri	425	Cypriniformes	32	Xenocyprididae	3	Hypophthalmichthys	2	4
Hypophthalmichthys molitrix	5	8.75 ¬± 7.5	5	FishBase	FishBase ref no.: 120753	Garvey, J.E., K.L. DeGrandchamp and C.J. Williamson , 2007 Life history attributes of Asian carps in the Upper Mississippi river system. ANSRP Technical Notes Collection (ERDC/EL ANSRP-07-1), U.S. Army Corps of Engineer Research and Development Center, Vicksburg, Mississippi.	Actinopteri	425	Cypriniformes	32	Xenocyprididae	3	Hypophthalmichthys	2	4
Hypophthalmichthys molitrix	5	8.75 ¬± 7.5	5	FishBase	FishBase ref no.: 120756	Hayer, C.-A., J.J. Breeggemann, R.A. Klumb, B.D.S. Graeb and K.N. Bertrand , 2014 Population characteristics of bighead and silver carp on the northwestern front of their North American invasion. Aquatic Invasions 9(3):289-303.	Actinopteri	425	Cypriniformes	32	Xenocyprididae	3	Hypophthalmichthys	2	4
Hypophthalmichthys nobilis	20	16.67 ¬± 5.77	20	FishBase	FishBase ref no.: 59043	Kottelat, M. and J. Freyhof , 2007 Handbook of European freshwater fishes. Publications Kottelat, Cornol and Freyhof, Berlin. 646 pp.	Actinopteri	425	Cypriniformes	32	Xenocyprididae	3	Hypophthalmichthys	2	3
Hypophthalmichthys nobilis	20	16.67 ¬± 5.77	20	FishBase	FishBase ref no.: 59043	Kottelat, M. and J. Freyhof , 2007 Handbook of European freshwater fishes. Publications Kottelat, Cornol and Freyhof, Berlin. 646 pp.	Actinopteri	425	Cypriniformes	32	Xenocyprididae	3	Hypophthalmichthys	2	3
Hypophthalmichthys nobilis	10	16.67 ¬± 5.77	20	FishBase	FishBase ref no.: 120753	Garvey, J.E., K.L. DeGrandchamp and C.J. Williamson , 2007 Life history attributes of Asian carps in the Upper Mississippi river system. ANSRP Technical Notes Collection (ERDC/EL ANSRP-07-1), U.S. Army Corps of Engineer Research and Development Center, Vicksburg, Mississippi.	Actinopteri	425	Cypriniformes	32	Xenocyprididae	3	Hypophthalmichthys	2	3
Anableps anableps	4	6 ¬± 2.83	6	The Aquarium Wiki	Unknown	NA	Actinopteri	425	Cyprinodontiformes	24	Anablepidae	1	Anableps	1	2
Anableps anableps	8	6 ¬± 2.83	6	The Aquarium Wiki	Unknown	NA	Actinopteri	425	Cyprinodontiformes	24	Anablepidae	1	Anableps	1	2
Pachypanchax playfairii	3	4 ¬± 1.41	4	The Aquarium Wiki	Unknown	NA	Actinopteri	425	Cyprinodontiformes	24	Aplocheilidae	1	Pachypanchax	1	2
Pachypanchax playfairii	5	4 ¬± 1.41	4	The Aquarium Wiki	Unknown	NA	Actinopteri	425	Cyprinodontiformes	24	Aplocheilidae	1	Pachypanchax	1	2
Cyprinodon tularosa	5	5 ¬± 0	5	FishBase	FishBase ref no.: 72483	Jester, D.B. , 1982 Age and growth, fecundity, abundance and biomass production of the white sands pupfish, Cyprinodon tularosa (Cyprinodontidae) in a desert pond. Southwestern Naturalist 27:43-54.	Actinopteri	425	Cyprinodontiformes	24	Cyprinodontidae	2	Cyprinodon	2	3
Cyprinodon tularosa	5	5 ¬± 0	5	AnAge	AnAge ref no.: 1	Carey and Judge (2000) Longevity Records: Life Spans of Mammals, Birds, Amphibians, Reptiles, and Fish	Actinopteri	425	Cyprinodontiformes	24	Cyprinodontidae	2	Cyprinodon	2	3
Cyprinodon tularosa	5	5 ¬± 0	5	Max Plank Institute for Demographic Research	MPIDR ref no.: [102]	Jester, D.B., 1982. Age and growth, fecundity, abundance and biomass production of the white sands pupfish, Cyprinodon tularosa (Cyprinodontidae) in a desert pond. Southwestern Naturalist 27: 43-54.	Actinopteri	425	Cyprinodontiformes	24	Cyprinodontidae	2	Cyprinodon	2	3
Cyprinodon variegatus	1	3 ¬± 2.83	3	The Aquarium Wiki	Unknown	NA	Actinopteri	425	Cyprinodontiformes	24	Cyprinodontidae	2	Cyprinodon	2	2
Cyprinodon variegatus	5	3 ¬± 2.83	3	The Aquarium Wiki	Unknown	NA	Actinopteri	425	Cyprinodontiformes	24	Cyprinodontidae	2	Cyprinodon	2	2
Fundulus heteroclitus	4	3.6 ¬± 1.52	4	FishBase	FishBase ref no.: 59043	Kottelat, M. and J. Freyhof , 2007 Handbook of European freshwater fishes. Publications Kottelat, Cornol and Freyhof, Berlin. 646 pp.	Actinopteri	425	Cyprinodontiformes	24	Fundulidae	1	Fundulus	1	5
Fundulus heteroclitus	4	3.6 ¬± 1.52	4	FishBase	FishBase ref no.: 273	Nigrelli, R.F. , 1959 Longevity of fishes in captivity, with special reference to those kept in the New York Aquarium. p. 212-230. In G.E.W. Wolstehnolmen and M. O'Connor (eds.) Ciba Foundation Colloquium on Ageing: the life span of animals. Vol. 5., Churchill, London.	Actinopteri	425	Cyprinodontiformes	24	Fundulidae	1	Fundulus	1	5
Fundulus heteroclitus	4	3.6 ¬± 1.52	4	FishBase	FishBase ref no.: 59043	Kottelat, M. and J. Freyhof , 2007 Handbook of European freshwater fishes. Publications Kottelat, Cornol and Freyhof, Berlin. 646 pp.	Actinopteri	425	Cyprinodontiformes	24	Fundulidae	1	Fundulus	1	5
Fundulus heteroclitus	1	3.6 ¬± 1.52	4	The Aquarium Wiki	Unknown	NA	Actinopteri	425	Cyprinodontiformes	24	Fundulidae	1	Fundulus	1	5
Fundulus heteroclitus	5	3.6 ¬± 1.52	4	The Aquarium Wiki	Unknown	NA	Actinopteri	425	Cyprinodontiformes	24	Fundulidae	1	Fundulus	1	5
Aphyosemion australe	3	3.67 ¬± 1.15	3	FishBase	FishBase ref no.: 1672	Riehl, R. and H.A. Baensch , 1991 Aquarien Atlas. Band. 1. Melle: Mergus, Verlag f√ºr Natur-und Heimtierkunde, Germany. 992 p.	Actinopteri	425	Cyprinodontiformes	24	Nothobranchiidae	3	Aphyosemion	1	3
Aphyosemion australe	3	3.67 ¬± 1.15	3	The Aquarium Wiki	Unknown	NA	Actinopteri	425	Cyprinodontiformes	24	Nothobranchiidae	3	Aphyosemion	1	3
Aphyosemion australe	5	3.67 ¬± 1.15	3	The Aquarium Wiki	Unknown	NA	Actinopteri	425	Cyprinodontiformes	24	Nothobranchiidae	3	Aphyosemion	1	3
Nothobranchius furzeri	0.4	0.57 ¬± 0.46	0.4	FishBase	FishBase ref no.: 47810	Valdesalici, S. and A. Cellerino , 2003 Extremely short lifespan in the annual fish Nothobranchius furzeri. Proc. R. Soc. Lond., Ser. B: Biol. Sci. (Suppl.).	Actinopteri	425	Cyprinodontiformes	24	Nothobranchiidae	3	Nothobranchius	2	3
Nothobranchius furzeri	0.22	0.57 ¬± 0.46	0.4	FishBase	FishBase ref no.: 47810	Valdesalici, S. and A. Cellerino , 2003 Extremely short lifespan in the annual fish Nothobranchius furzeri. Proc. R. Soc. Lond., Ser. B: Biol. Sci. (Suppl.).	Actinopteri	425	Cyprinodontiformes	24	Nothobranchiidae	3	Nothobranchius	2	3
Nothobranchius furzeri	1.1	0.57 ¬± 0.46	0.4	AnAge	AnAge ref no.: 1120	Tozzini et al. (2013) Parallel evolution of senescence in annual fishes in response to extrinsic mortality	Actinopteri	425	Cyprinodontiformes	24	Nothobranchiidae	3	Nothobranchius	2	3
Nothobranchius kuhntae	1.2	1.2 ¬± NA	1.2	AnAge	AnAge ref no.: 1120	Tozzini et al. (2013) Parallel evolution of senescence in annual fishes in response to extrinsic mortality	Actinopteri	425	Cyprinodontiformes	24	Nothobranchiidae	3	Nothobranchius	2	1
Alfaro cultratus	3	4 ¬± 1.41	4	The Aquarium Wiki	Unknown	NA	Actinopteri	425	Cyprinodontiformes	24	Poeciliidae	14	Alfaro	1	2
Alfaro cultratus	5	4 ¬± 1.41	4	The Aquarium Wiki	Unknown	NA	Actinopteri	425	Cyprinodontiformes	24	Poeciliidae	14	Alfaro	1	2
Gambusia affinis	3	2.79 ¬± 1.29	3	FishBase	FishBase ref no.: 796	Beverton, R.J.H. and S.J. Holt , 1959 A review of the lifespans and mortality rates of fish in nature, and their relation to growth and other physiological characteristics. p. 142-180. In G.E.W. Wolstenholme and M. O'Connor (eds.) CIBA Foundation colloquia on ageing: the lifespan of animals. volume 5. J & A Churchill Ltd, London.	Actinopteri	425	Cyprinodontiformes	24	Poeciliidae	14	Gambusia	2	7
Gambusia affinis	3	2.79 ¬± 1.29	3	FishBase	FishBase ref no.: 796	Beverton, R.J.H. and S.J. Holt , 1959 A review of the lifespans and mortality rates of fish in nature, and their relation to growth and other physiological characteristics. p. 142-180. In G.E.W. Wolstenholme and M. O'Connor (eds.) CIBA Foundation colloquia on ageing: the lifespan of animals. volume 5. J & A Churchill Ltd, London.	Actinopteri	425	Cyprinodontiformes	24	Poeciliidae	14	Gambusia	2	7
Gambusia affinis	1	2.79 ¬± 1.29	3	FishBase	FishBase ref no.: 796	Beverton, R.J.H. and S.J. Holt , 1959 A review of the lifespans and mortality rates of fish in nature, and their relation to growth and other physiological characteristics. p. 142-180. In G.E.W. Wolstenholme and M. O'Connor (eds.) CIBA Foundation colloquia on ageing: the lifespan of animals. volume 5. J & A Churchill Ltd, London.	Actinopteri	425	Cyprinodontiformes	24	Poeciliidae	14	Gambusia	2	7
Gambusia affinis	3	2.79 ¬± 1.29	3	AnAge	AnAge ref no.:	NA	Actinopteri	425	Cyprinodontiformes	24	Poeciliidae	14	Gambusia	2	7
Gambusia affinis	3	2.79 ¬± 1.29	3	The Aquarium Wiki	Unknown	NA	Actinopteri	425	Cyprinodontiformes	24	Poeciliidae	14	Gambusia	2	7
Gambusia affinis	5	2.79 ¬± 1.29	3	The Aquarium Wiki	Unknown	NA	Actinopteri	425	Cyprinodontiformes	24	Poeciliidae	14	Gambusia	2	7
Gambusia affinis	1.5	2.79 ¬± 1.29	3	Max Plank Institute for Demographic Research	MPIDR ref no.: [3] [112]	Altman, P.L. and D.S. Dittmer, eds. 1962. Growth, Including Reproduction and Morphological Development. Biological Handbooks. Washington, D. C.: Federation of American Societies for Experimental Biology.	Actinopteri	425	Cyprinodontiformes	24	Poeciliidae	14	Gambusia	2	7
Gambusia holbrooki	3	4 ¬± 1.41	4	The Aquarium Wiki	Unknown	NA	Actinopteri	425	Cyprinodontiformes	24	Poeciliidae	14	Gambusia	2	2
Gambusia holbrooki	5	4 ¬± 1.41	4	The Aquarium Wiki	Unknown	NA	Actinopteri	425	Cyprinodontiformes	24	Poeciliidae	14	Gambusia	2	2
Girardinus metallicus	3	4 ¬± 1.41	4	The Aquarium Wiki	Unknown	NA	Actinopteri	425	Cyprinodontiformes	24	Poeciliidae	14	Girardinus	1	2
Girardinus metallicus	5	4 ¬± 1.41	4	The Aquarium Wiki	Unknown	NA	Actinopteri	425	Cyprinodontiformes	24	Poeciliidae	14	Girardinus	1	2
Micropoecilia picta	3	4 ¬± 1.41	4	The Aquarium Wiki	Unknown	NA	Actinopteri	425	Cyprinodontiformes	24	Poeciliidae	14	Micropoecilia	1	2
Micropoecilia picta	5	4 ¬± 1.41	4	The Aquarium Wiki	Unknown	NA	Actinopteri	425	Cyprinodontiformes	24	Poeciliidae	14	Micropoecilia	1	2
Poecilia formosa	3.3	2.65 ¬± 0.92	2.65	Published articles	Woodhead, A.D., Setlow, R.B. and Pond, V., 1984. The Amazon molly, Poecilia formosa, as a test animal in carcinogenicity studies: chronic exposures to physical agents. Natl. Cancer Inst. Monogr, 65, pp.45-52.	NA	Actinopteri	425	Cyprinodontiformes	24	Poeciliidae	14	Poecilia	5	2
Poecilia formosa	2	2.65 ¬± 0.92	2.65	Published articles	Loewe, L., Lamatsch, D.K. Quantifying the threat of extinction from Muller's ratchet in the diploid Amazon molly (Poecilia formosa). BMC Evol Biol 8, 88 (2008). https://doi.org/10.1186/1471-2148-8-88	NA	Actinopteri	425	Cyprinodontiformes	24	Poeciliidae	14	Poecilia	5	2
Poecilia latipinna	3	3 ¬± 2	3	The Aquarium Wiki	Unknown	NA	Actinopteri	425	Cyprinodontiformes	24	Poeciliidae	14	Poecilia	5	3
Poecilia latipinna	5	3 ¬± 2	3	The Aquarium Wiki	Unknown	NA	Actinopteri	425	Cyprinodontiformes	24	Poeciliidae	14	Poecilia	5	3
Poecilia latipinna	1	3 ¬± 2	3	Published articles	Marchetti, M.P., Moyle, P.B. and Levine, R., 2004. Invasive species profiling? Exploring the characteristics of non_native fishes across invasion stages in California. Freshwater biology, 49(5), pp.646-661.	NA	Actinopteri	425	Cyprinodontiformes	24	Poeciliidae	14	Poecilia	5	3
Poecilia mexicana	3	3 ¬± 2	3	The Aquarium Wiki	Unknown	NA	Actinopteri	425	Cyprinodontiformes	24	Poeciliidae	14	Poecilia	5	3
Poecilia mexicana	5	3 ¬± 2	3	The Aquarium Wiki	Unknown	NA	Actinopteri	425	Cyprinodontiformes	24	Poeciliidae	14	Poecilia	5	3
Poecilia mexicana	1	3 ¬± 2	3	Published articles	Marchetti, M.P., Moyle, P.B. and Levine, R., 2004. Invasive species profiling? Exploring the characteristics of non_native fishes across invasion stages in California. Freshwater biology, 49(5), pp.646-661.	NA	Actinopteri	425	Cyprinodontiformes	24	Poeciliidae	14	Poecilia	5	3
Poecilia reticulata	5	3.67 ¬± 1.53	4	AnAge	AnAge ref no.: 454	Froese and Pauly FishBase	Actinopteri	425	Cyprinodontiformes	24	Poeciliidae	14	Poecilia	5	3
Poecilia reticulata	2	3.67 ¬± 1.53	4	The Aquarium Wiki	Unknown	NA	Actinopteri	425	Cyprinodontiformes	24	Poeciliidae	14	Poecilia	5	3
Poecilia reticulata	4	3.67 ¬± 1.53	4	The Aquarium Wiki	Unknown	NA	Actinopteri	425	Cyprinodontiformes	24	Poeciliidae	14	Poecilia	5	3
Poecilia wingei	3	4 ¬± 1.41	4	The Aquarium Wiki	Unknown	NA	Actinopteri	425	Cyprinodontiformes	24	Poeciliidae	14	Poecilia	5	2
Poecilia wingei	5	4 ¬± 1.41	4	The Aquarium Wiki	Unknown	NA	Actinopteri	425	Cyprinodontiformes	24	Poeciliidae	14	Poecilia	5	2
Poeciliopsis gracilis	1	1 ¬± NA	1	Published articles	Marchetti, M.P., Moyle, P.B. and Levine, R., 2004. Invasive species profiling? Exploring the characteristics of non_native fishes across invasion stages in California. Freshwater biology, 49(5), pp.646-661.	NA	Actinopteri	425	Cyprinodontiformes	24	Poeciliidae	14	Poeciliopsis	2	1
Poeciliopsis occidentalis	1	1 ¬± 0	1	FishBase	FishBase ref no.: 12193	Hugg, D.O. , 1996 MAPFISH georeferenced mapping database. Freshwater and estuarine fishes of North America. Life Science Software. Dennis O. and Steven Hugg, 1278 Turkey Point Road, Edgewater, Maryland, USA.	Actinopteri	425	Cyprinodontiformes	24	Poeciliidae	14	Poeciliopsis	2	2
Poeciliopsis occidentalis	1	1 ¬± 0	1	AnAge	AnAge ref no.: 454	Froese and Pauly FishBase	Actinopteri	425	Cyprinodontiformes	24	Poeciliidae	14	Poeciliopsis	2	2
Xiphophorus hellerii	3	3 ¬± 2	3	The Aquarium Wiki	Unknown	NA	Actinopteri	425	Cyprinodontiformes	24	Poeciliidae	14	Xiphophorus	2	3
Xiphophorus hellerii	5	3 ¬± 2	3	The Aquarium Wiki	Unknown	NA	Actinopteri	425	Cyprinodontiformes	24	Poeciliidae	14	Xiphophorus	2	3
Xiphophorus hellerii	1	3 ¬± 2	3	Published articles	Marchetti, M.P., Moyle, P.B. and Levine, R., 2004. Invasive species profiling? Exploring the characteristics of non_native fishes across invasion stages in California. Freshwater biology, 49(5), pp.646-661.	NA	Actinopteri	425	Cyprinodontiformes	24	Poeciliidae	14	Xiphophorus	2	3
Xiphophorus maculatus	3	3.2 ¬± 1.6	3	The Aquarium Wiki	Unknown	NA	Actinopteri	425	Cyprinodontiformes	24	Poeciliidae	14	Xiphophorus	2	5
Xiphophorus maculatus	5	3.2 ¬± 1.6	3	The Aquarium Wiki	Unknown	NA	Actinopteri	425	Cyprinodontiformes	24	Poeciliidae	14	Xiphophorus	2	5
Xiphophorus maculatus	1	3.2 ¬± 1.6	3	Ram, J.L. and Conn, P.M. eds., 2018. Conn's handbook of models for human aging. Academic Press.	Schreibman, M.P., Margolis-Kazan, H., Bloom, J.L. and Kallman, K.D., 1983. Continued reproductive potential in aging platyfish as demonstrated by the persistence of gonadotropin, luteinizing hormone releasing hormone and spermatogenesis. Mechanisms of ageing and development, 22(2), pp.105-112.	NA	Actinopteri	425	Cyprinodontiformes	24	Poeciliidae	14	Xiphophorus	2	5
Xiphophorus maculatus	2.5	3.2 ¬± 1.6	3	Ram, J.L. and Conn, P.M. eds., 2018. Conn's handbook of models for human aging. Academic Press.	Schreibman, M.P., Margolis-Kazan, H., Bloom, J.L. and Kallman, K.D., 1983. Continued reproductive potential in aging platyfish as demonstrated by the persistence of gonadotropin, luteinizing hormone releasing hormone and spermatogenesis. Mechanisms of ageing and development, 22(2), pp.105-112.	NA	Actinopteri	425	Cyprinodontiformes	24	Poeciliidae	14	Xiphophorus	2	5
Xiphophorus maculatus	4.5	3.2 ¬± 1.6	3	Ram, J.L. and Conn, P.M. eds., 2018. Conn's handbook of models for human aging. Academic Press.	Schreibman, M.P., Margolis-Kazan, H., Bloom, J.L. and Kallman, K.D., 1983. Continued reproductive potential in aging platyfish as demonstrated by the persistence of gonadotropin, luteinizing hormone releasing hormone and spermatogenesis. Mechanisms of ageing and development, 22(2), pp.105-112.	NA	Actinopteri	425	Cyprinodontiformes	24	Poeciliidae	14	Xiphophorus	2	5
Kryptolebias marmoratus	5	5 ¬± NA	5	FishBase	FishBase ref no.: 93034	Edenbrow, M. and D.P. Croft , 2011 Behavioural types and life history strategies during ontogeny in the mangrove killifish, Kyrptolebias marmoratus. Anim. Behav. 82(4):731-741.	Actinopteri	425	Cyprinodontiformes	24	Rivulidae	2	Kryptolebias	1	1
Nematolebias whitei	0.5	0.75 ¬± 0.35	0.75	The Aquarium Wiki	Unknown	NA	Actinopteri	425	Cyprinodontiformes	24	Rivulidae	2	Nematolebias	1	2
Nematolebias whitei	1	0.75 ¬± 0.35	0.75	The Aquarium Wiki	Unknown	NA	Actinopteri	425	Cyprinodontiformes	24	Rivulidae	2	Nematolebias	1	2
Megalops atlanticus	55	56.6 ¬± 2.19	55	FishBase	FishBase ref no.: 9975	Crabtree, R.E., E.C. Cyr and J.M. Dean , 1995 Age and growth of tarpoon, Megalops atlanticus, from south Florida waters. Fish. Bull. 93:619-628.	Actinopteri	425	Elopiformes	2	Megalopidae	2	Megalops	2	5
Megalops atlanticus	59	56.6 ¬± 2.19	55	FishBase	FishBase ref no.: 9975	Crabtree, R.E., E.C. Cyr and J.M. Dean , 1995 Age and growth of tarpoon, Megalops atlanticus, from south Florida waters. Fish. Bull. 93:619-628.	Actinopteri	425	Elopiformes	2	Megalopidae	2	Megalops	2	5
Megalops atlanticus	55	56.6 ¬± 2.19	55	FishBase	FishBase ref no.: 9975	Crabtree, R.E., E.C. Cyr and J.M. Dean , 1995 Age and growth of tarpoon, Megalops atlanticus, from south Florida waters. Fish. Bull. 93:619-628.	Actinopteri	425	Elopiformes	2	Megalopidae	2	Megalops	2	5
Megalops atlanticus	59	56.6 ¬± 2.19	55	FishBase	FishBase ref no.: 9975	Crabtree, R.E., E.C. Cyr and J.M. Dean , 1995 Age and growth of tarpoon, Megalops atlanticus, from south Florida waters. Fish. Bull. 93:619-628.	Actinopteri	425	Elopiformes	2	Megalopidae	2	Megalops	2	5
Megalops atlanticus	55	56.6 ¬± 2.19	55	AnAge	AnAge ref no.: 22	Cailliet et al. (2001) Age determination and validation studies of marine fishes: do deep- dwellers live longer?	Actinopteri	425	Elopiformes	2	Megalopidae	2	Megalops	2	5
Megalops cyprinoides	44	44 ¬± 0	44	FishBase	FishBase ref no.: 72487	Kulkarni, C.V. , 1983 Longevity of fish Megalops cyprinoides (Broiss). J. of the Bombay Nat. Hist. Soc. 80:230-232.	Actinopteri	425	Elopiformes	2	Megalopidae	2	Megalops	2	3
Megalops cyprinoides	44	44 ¬± 0	44	AnAge	AnAge ref no.: 1	Carey and Judge (2000) Longevity Records: Life Spans of Mammals, Birds, Amphibians, Reptiles, and Fish	Actinopteri	425	Elopiformes	2	Megalopidae	2	Megalops	2	3
Megalops cyprinoides	44	44 ¬± 0	44	Max Plank Institute for Demographic Research	MPIDR ref no.: [113]	Kulkarni, C.V., 1983. Longevity of fish Megalops cyprinoides (Broiss). Journal of the Bombay Natural History Society 80: 230-232.	Actinopteri	425	Elopiformes	2	Megalopidae	2	Megalops	2	3
Esox lucius	30	15.41 ¬± 8.05	12	FishBase	FishBase ref no.: 556	Muus, B.J. and P. Dahlstr√∂m , 1968 S√º√üwasserfische. BLV Verlagsgesellschaft, M√ºnchen. 224 p.	Actinopteri	425	Esociformes	5	Esocidae	3	Esox	3	14
Esox lucius	10	15.41 ¬± 8.05	12	FishBase	FishBase ref no.: 72462	Altman, P.L. and D.S. Dittmer , 1962 Growth, including reproduction and morphological development. Federation of American Societies for Experimental Biology.	Actinopteri	425	Esociformes	5	Esocidae	3	Esox	3	14
Esox lucius	13	15.41 ¬± 8.05	12	FishBase	FishBase ref no.: 4843	Treasurer, J.W., R. Owen and E. Bowers , 1992 The population dynamics of pike, Esox lucius, and perch, Perca fluviatilis, in a simple predator-prey system. Environ. Biol. Fishes 34(1):65-78.	Actinopteri	425	Esociformes	5	Esocidae	3	Esox	3	14
Esox lucius	11	15.41 ¬± 8.05	12	FishBase	FishBase ref no.: 4843	Treasurer, J.W., R. Owen and E. Bowers , 1992 The population dynamics of pike, Esox lucius, and perch, Perca fluviatilis, in a simple predator-prey system. Environ. Biol. Fishes 34(1):65-78.	Actinopteri	425	Esociformes	5	Esocidae	3	Esox	3	14
Esox lucius	25	15.41 ¬± 8.05	12	FishBase	FishBase ref no.: 4946	Miller, R.B. and W.A. Kennedy , 1948 Pike (Esox lucius) from four northern Canadian lakes. J. Fish. Res. Board Can. 7(4):176-189.	Actinopteri	425	Esociformes	5	Esocidae	3	Esox	3	14
Esox lucius	12	15.41 ¬± 8.05	12	FishBase	FishBase ref no.: 37741	Jellyman, D.J. , 1980 Age, growth, and reproduction of perch, Perca fluviatilis L., in Lake Pounui. N.Z. J. Mar. Freshwat. Res. 14(4):391-400.	Actinopteri	425	Esociformes	5	Esocidae	3	Esox	3	14
Esox lucius	10	15.41 ¬± 8.05	12	FishBase	FishBase ref no.: 89775	Griffiths, R.W., N.K. Newlands, D.L.G. Noakes and F.W.H. Beamish , 2004 Northern pike (Esox lucius) growth and mortality in a northern Ontario river compared with that in lakes: influence of flow. Ecol. Freshw. Fish 13:136-144.	Actinopteri	425	Esociformes	5	Esocidae	3	Esox	3	14
Esox lucius	10	15.41 ¬± 8.05	12	FishBase	FishBase ref no.: 89783	Roche, W., M. O'Grady and J.J. Bracken , 1999 Some characteristics of a pike Esox lucius L. population in an Irish reservoir. Hydrobiologia 392:217-223.	Actinopteri	425	Esociformes	5	Esocidae	3	Esox	3	14
Esox lucius	12	15.41 ¬± 8.05	12	FishBase	FishBase ref no.: 89784	Ziliukienƒó, V. and V. Ziliukas , 2010 Growth of pike Esox lucius L. in Lake Rubikiai (Lithuania). J. Appl. Ichthyol. 26:898-903.	Actinopteri	425	Esociformes	5	Esocidae	3	Esox	3	14
Esox lucius	12	15.41 ¬± 8.05	12	FishBase	FishBase ref no.: 89784	Ziliukienƒó, V. and V. Ziliukas , 2010 Growth of pike Esox lucius L. in Lake Rubikiai (Lithuania). J. Appl. Ichthyol. 26:898-903.	Actinopteri	425	Esociformes	5	Esocidae	3	Esox	3	14
Esox lucius	30	15.41 ¬± 8.05	12	AnAge	AnAge ref no.: 454	Froese and Pauly FishBase	Actinopteri	425	Esociformes	5	Esocidae	3	Esox	3	14
Esox lucius	10	15.41 ¬± 8.05	12	Max Plank Institute for Demographic Research	MPIDR ref no.: [3] [70]	Altman, P.L. and D.S. Dittmer, eds. 1962. Growth, Including Reproduction and Morphological Development. Biological Handbooks. Washington, D. C.: Federation of American Societies for Experimental Biology.	Actinopteri	425	Esociformes	5	Esocidae	3	Esox	3	14
Esox lucius	24	15.41 ¬± 8.05	12	Max Plank Institute for Demographic Research	MPIDR ref no.: [133]	Miller, E.V. and W.A. Kennedy, 1948. Observations on the lake trout of Great Bear Lake. Journal of Fisheries Research Board Canada 7: 176.	Actinopteri	425	Esociformes	5	Esocidae	3	Esox	3	14
Esox lucius	6.8	15.41 ¬± 8.05	12	Max Plank Institute for Demographic Research	MPIDR ref no.: [70]	Flower, M.S.S., 1925. Contributions to our knowledge of the duration of life in vertebrate animals - I. Fishes. Proceedings of the Zoological Society of London 1925(1): 247-267.	Actinopteri	425	Esociformes	5	Esocidae	3	Esox	3	14
Esox masquinongy	30	21.5 ¬± 9.87	24.5	FishBase	FishBase ref no.: 26373	Crossman, E.J. , 1996 Taxonomy and distribution. p. 1-11. In J.F. Craig (ed.) Pike biology and exploration. Chapman and Hall, London. 298 p.	Actinopteri	425	Esociformes	5	Esocidae	3	Esox	3	6
Esox masquinongy	10	21.5 ¬± 9.87	24.5	FishBase	FishBase ref no.: 273	Nigrelli, R.F. , 1959 Longevity of fishes in captivity, with special reference to those kept in the New York Aquarium. p. 212-230. In G.E.W. Wolstehnolmen and M. O'Connor (eds.) Ciba Foundation Colloquium on Ageing: the life span of animals. Vol. 5., Churchill, London.	Actinopteri	425	Esociformes	5	Esocidae	3	Esox	3	6
Esox masquinongy	30	21.5 ¬± 9.87	24.5	FishBase	FishBase ref no.: 26373	Crossman, E.J. , 1996 Taxonomy and distribution. p. 1-11. In J.F. Craig (ed.) Pike biology and exploration. Chapman and Hall, London. 298 p.	Actinopteri	425	Esociformes	5	Esocidae	3	Esox	3	6
Esox masquinongy	30	21.5 ¬± 9.87	24.5	AnAge	AnAge ref no.: 454	Froese and Pauly FishBase	Actinopteri	425	Esociformes	5	Esocidae	3	Esox	3	6
Esox masquinongy	19	21.5 ¬± 9.87	24.5	Max Plank Institute for Demographic Research	MPIDR ref no.: [3] [36]	Altman, P.L. and D.S. Dittmer, eds. 1962. Growth, Including Reproduction and Morphological Development. Biological Handbooks. Washington, D. C.: Federation of American Societies for Experimental Biology.	Actinopteri	425	Esociformes	5	Esocidae	3	Esox	3	6
Esox masquinongy	10	21.5 ¬± 9.87	24.5	Max Plank Institute for Demographic Research	MPIDR ref no.: [3] [70]	Altman, P.L. and D.S. Dittmer, eds. 1962. Growth, Including Reproduction and Morphological Development. Biological Handbooks. Washington, D. C.: Federation of American Societies for Experimental Biology.	Actinopteri	425	Esociformes	5	Esocidae	3	Esox	3	6
Esox niger	9	8.67 ¬± 0.58	9	FishBase	FishBase ref no.: 12193	Hugg, D.O. , 1996 MAPFISH georeferenced mapping database. Freshwater and estuarine fishes of North America. Life Science Software. Dennis O. and Steven Hugg, 1278 Turkey Point Road, Edgewater, Maryland, USA.	Actinopteri	425	Esociformes	5	Esocidae	3	Esox	3	3
Esox niger	9	8.67 ¬± 0.58	9	AnAge	AnAge ref no.: 454	Froese and Pauly FishBase	Actinopteri	425	Esociformes	5	Esocidae	3	Esox	3	3
Esox niger	8	8.67 ¬± 0.58	9	Max Plank Institute for Demographic Research	MPIDR ref no.: [3]	Altman, P.L. and D.S. Dittmer, eds. 1962. Growth, Including Reproduction and Morphological Development. Biological Handbooks. Washington, D. C.: Federation of American Societies for Experimental Biology.	Actinopteri	425	Esociformes	5	Esocidae	3	Esox	3	3
Dallia pectoralis	8	8 ¬± 0	8	FishBase	FishBase ref no.: 12193	Hugg, D.O. , 1996 MAPFISH georeferenced mapping database. Freshwater and estuarine fishes of North America. Life Science Software. Dennis O. and Steven Hugg, 1278 Turkey Point Road, Edgewater, Maryland, USA.	Actinopteri	425	Esociformes	5	Umbridae	2	Dallia	1	3
Dallia pectoralis	8	8 ¬± 0	8	FishBase	FishBase ref no.: 12193	Hugg, D.O. , 1996 MAPFISH georeferenced mapping database. Freshwater and estuarine fishes of North America. Life Science Software. Dennis O. and Steven Hugg, 1278 Turkey Point Road, Edgewater, Maryland, USA.	Actinopteri	425	Esociformes	5	Umbridae	2	Dallia	1	3
Dallia pectoralis	8	8 ¬± 0	8	AnAge	AnAge ref no.: 454	Froese and Pauly FishBase	Actinopteri	425	Esociformes	5	Umbridae	2	Dallia	1	3
Umbra pygmaea	5.5	5.5 ¬± NA	5.5	Published articles	Kuehne, L.M. and Olden, J.D., 2014. Ecology and conservation of mudminnow species worldwide. Fisheries, 39(8), pp.341-351.	NA	Actinopteri	425	Esociformes	5	Umbridae	2	Umbra	1	1
Boreogadus saida	7	6.33 ¬± 1.51	7	FishBase	FishBase ref no.: 1371	Cohen, D.M., T. Inada, T. Iwamoto and N. Scialabba , 1990 FAO species catalogue. Vol. 10. Gadiform fishes of the world (Order Gadiformes). An annotated and illustrated catalogue of cods, hakes, grenadiers and other gadiform fishes known to date. FAO Fish. Synop. 125(10). Rome: FAO. 442 p.	Actinopteri	425	Gadiformes	19	Gadidae	8	Boreogadus	1	6
Boreogadus saida	5	6.33 ¬± 1.51	7	FishBase	FishBase ref no.: 796	Beverton, R.J.H. and S.J. Holt , 1959 A review of the lifespans and mortality rates of fish in nature, and their relation to growth and other physiological characteristics. p. 142-180. In G.E.W. Wolstenholme and M. O'Connor (eds.) CIBA Foundation colloquia on ageing: the lifespan of animals. volume 5. J & A Churchill Ltd, London.	Actinopteri	425	Gadiformes	19	Gadidae	8	Boreogadus	1	6
Boreogadus saida	7	6.33 ¬± 1.51	7	FishBase	FishBase ref no.: 1371	Cohen, D.M., T. Inada, T. Iwamoto and N. Scialabba , 1990 FAO species catalogue. Vol. 10. Gadiform fishes of the world (Order Gadiformes). An annotated and illustrated catalogue of cods, hakes, grenadiers and other gadiform fishes known to date. FAO Fish. Synop. 125(10). Rome: FAO. 442 p.	Actinopteri	425	Gadiformes	19	Gadidae	8	Boreogadus	1	6
Boreogadus saida	8	6.33 ¬± 1.51	7	FishBase	FishBase ref no.: 33278	Gillispie, J.G., R.L. Smith, E. Barbour and W.E. Barber , 1997 Distribution, abundance, and growth of arctic cod in the northeastern Chukchi Sea. p. 81-89. In J.B. Reynolds (ed.) Fish ecology in Arctic North America. American Fisheries Society Symposium 19, 19-21 May 1992, Fairbanks, Alaska, USA.	Actinopteri	425	Gadiformes	19	Gadidae	8	Boreogadus	1	6
Boreogadus saida	4	6.33 ¬± 1.51	7	FishBase	FishBase ref no.: 118030	Fey, D.P. and J.M. Weslawski , 2017 Age, growth rate, and otolith growth of polar cod (Boreogadus saida) in the fjords of Svalbard, Kongsfjorden and Rijpfjorden. Oceanologia59:576-584.	Actinopteri	425	Gadiformes	19	Gadidae	8	Boreogadus	1	6
Boreogadus saida	7	6.33 ¬± 1.51	7	AnAge	AnAge ref no.: 454	Froese and Pauly FishBase	Actinopteri	425	Gadiformes	19	Gadidae	8	Boreogadus	1	6
Gadiculus argenteus	3	3 ¬± 0	3	FishBase	FishBase ref no.: 1371	Cohen, D.M., T. Inada, T. Iwamoto and N. Scialabba , 1990 FAO species catalogue. Vol. 10. Gadiform fishes of the world (Order Gadiformes). An annotated and illustrated catalogue of cods, hakes, grenadiers and other gadiform fishes known to date. FAO Fish. Synop. 125(10). Rome: FAO. 442 p.	Actinopteri	425	Gadiformes	19	Gadidae	8	Gadiculus	1	2
Gadiculus argenteus	3	3 ¬± 0	3	AnAge	AnAge ref no.: 454	Froese and Pauly FishBase	Actinopteri	425	Gadiformes	19	Gadidae	8	Gadiculus	1	2
Gadus chalcogrammus	28	19.62 ¬± 7.8	21.5	FishBase	FishBase ref no.: 55701	Munk, K.M. , 2001 Maximum ages of groundfishes in waters off Alaska and British Columbia and consideration of age determination. Alaska Fish. Res. Bull. 8(1):12-21.	Actinopteri	425	Gadiformes	19	Gadidae	8	Gadus	2	8
Gadus chalcogrammus	10	19.62 ¬± 7.8	21.5	FishBase	FishBase ref no.: 2831	Megrey, B.A. , 1991 Population dynamics and management of walleye pollock (Theragra chalcogramma) in the Gulf of Alaska, 1976-1986. Fish. Res. 11(3-4):321-354.	Actinopteri	425	Gadiformes	19	Gadidae	8	Gadus	2	8
Gadus chalcogrammus	8	19.62 ¬± 7.8	21.5	FishBase	FishBase ref no.: 39882	Anonymous , 2001 Increasing competition between fisheries and whales. Japan's Whale Research in the Western North Pacific (JARPN II). Fisheries Agency, Government of Japan.	Actinopteri	425	Gadiformes	19	Gadidae	8	Gadus	2	8
Gadus chalcogrammus	28	19.62 ¬± 7.8	21.5	FishBase	FishBase ref no.: 55701	Munk, K.M. , 2001 Maximum ages of groundfishes in waters off Alaska and British Columbia and consideration of age determination. Alaska Fish. Res. Bull. 8(1):12-21.	Actinopteri	425	Gadiformes	19	Gadidae	8	Gadus	2	8
Gadus chalcogrammus	21	19.62 ¬± 7.8	21.5	FishBase	FishBase ref no.: 56333	Balykin, P.A. , 2003 Walleye pollock of the western Bering Sea. p. 15-16. In S.A. Siniakov, N.I. Naumenko, Yu.P. Diakov, O.G. Zolotov and B.B. Vronsky (eds). Condition of biological resources of the North-West Pacific. Petropavlovsk-Kamchatsky, Kamchat NIRO.	Actinopteri	425	Gadiformes	19	Gadidae	8	Gadus	2	8
Gadus chalcogrammus	22	19.62 ¬± 7.8	21.5	FishBase	FishBase ref no.: 56334	Varkentin, A.I. , 2003 Walleye pollock of the easten Kamchatka. p.16-18. In S.A. Siniakov, N.I. Naumenko, Yu.P. Diakov, O.G. Zolotov and B.B. Vronsky (eds.). Petropavlovsk-Kamchatsky, KamchatNIRO.	Actinopteri	425	Gadiformes	19	Gadidae	8	Gadus	2	8
Gadus chalcogrammus	25	19.62 ¬± 7.8	21.5	FishBase	FishBase ref no.: 56335	Sergeeva, N.P. , 2003 The walleye pollck of the Eastern Sea of Okhotsk. p. 18-20. In S.A. Siniakov, N.I. Naumenko, Yu.P. Diakov, O.G. Zolotov and B.B. Vronsky (eds). Condition of biological resources of the North-West Pacific. Petropavlovsk-Kamchatsky, Kamchat NIRO.	Actinopteri	425	Gadiformes	19	Gadidae	8	Gadus	2	8
Gadus chalcogrammus	15	19.62 ¬± 7.8	21.5	AnAge	AnAge ref no.: 454	Froese and Pauly FishBase	Actinopteri	425	Gadiformes	19	Gadidae	8	Gadus	2	8
Gadus morhua	25	18 ¬± 7.43	19.5	FishBase	FishBase ref no.: 173	Muus, B.J. and P. Dahlstr√∂m , 1974 Collins guide to the sea fishes of Britain and North-Western Europe. Collins, London, UK. 244 p.	Actinopteri	425	Gadiformes	19	Gadidae	8	Gadus	2	6
Gadus morhua	23	18 ¬± 7.43	19.5	FishBase	FishBase ref no.: 796	Beverton, R.J.H. and S.J. Holt , 1959 A review of the lifespans and mortality rates of fish in nature, and their relation to growth and other physiological characteristics. p. 142-180. In G.E.W. Wolstenholme and M. O'Connor (eds.) CIBA Foundation colloquia on ageing: the lifespan of animals. volume 5. J & A Churchill Ltd, London.	Actinopteri	425	Gadiformes	19	Gadidae	8	Gadus	2	6
Gadus morhua	11	18 ¬± 7.43	19.5	FishBase	FishBase ref no.: 796	Beverton, R.J.H. and S.J. Holt , 1959 A review of the lifespans and mortality rates of fish in nature, and their relation to growth and other physiological characteristics. p. 142-180. In G.E.W. Wolstenholme and M. O'Connor (eds.) CIBA Foundation colloquia on ageing: the lifespan of animals. volume 5. J & A Churchill Ltd, London.	Actinopteri	425	Gadiformes	19	Gadidae	8	Gadus	2	6
Gadus morhua	8	18 ¬± 7.43	19.5	FishBase	FishBase ref no.: 75320	Marteinsdottir, G. and G. Petursdottir , 1995 Spatial and temporal variation in reproduction of icelandic cod at Selvogsbanki and nearby coastal areas. ICES: C.M. G(15):20 p.	Actinopteri	425	Gadiformes	19	Gadidae	8	Gadus	2	6
Gadus morhua	25	18 ¬± 7.43	19.5	AnAge	AnAge ref no.: 454	Froese and Pauly FishBase	Actinopteri	425	Gadiformes	19	Gadidae	8	Gadus	2	6
Gadus morhua	16	18 ¬± 7.43	19.5	Max Plank Institute for Demographic Research	MPIDR ref no.: [69]	Fleming, A.M., 1960. Age, growth and sexual maturity of Cod (Gadius morhua L.) in the Newfoundland Area, 1947 - 1950. Journal of the Fisheries Research Board of Canada 17: 775.	Actinopteri	425	Gadiformes	19	Gadidae	8	Gadus	2	6
Melanogrammus aeglefinus	20	15.88 ¬± 4.55	15.5	FishBase	FishBase ref no.: 4645	Muus, B. and P. Dahlstr√∂m , 1978 Meeresfische der Ostsee, der Nordsee, des Atlantiks. BLV Verlagsgesellschaft, M√ºnchen. 244 p.	Actinopteri	425	Gadiformes	19	Gadidae	8	Melanogrammus	1	8
Melanogrammus aeglefinus	10	15.88 ¬± 4.55	15.5	FishBase	FishBase ref no.: 796	Beverton, R.J.H. and S.J. Holt , 1959 A review of the lifespans and mortality rates of fish in nature, and their relation to growth and other physiological characteristics. p. 142-180. In G.E.W. Wolstenholme and M. O'Connor (eds.) CIBA Foundation colloquia on ageing: the lifespan of animals. volume 5. J & A Churchill Ltd, London.	Actinopteri	425	Gadiformes	19	Gadidae	8	Melanogrammus	1	8
Melanogrammus aeglefinus	22	15.88 ¬± 4.55	15.5	FishBase	FishBase ref no.: 955	Blacker, R. , 1971 Synopsis of biological data in haddock Melanogrammus aeglefinus (Linnaeus) 1758. FAO Spec. Synop. (84).	Actinopteri	425	Gadiformes	19	Gadidae	8	Melanogrammus	1	8
Melanogrammus aeglefinus	16	15.88 ¬± 4.55	15.5	FishBase	FishBase ref no.: 955	Blacker, R. , 1971 Synopsis of biological data in haddock Melanogrammus aeglefinus (Linnaeus) 1758. FAO Spec. Synop. (84).	Actinopteri	425	Gadiformes	19	Gadidae	8	Melanogrammus	1	8
Melanogrammus aeglefinus	14	15.88 ¬± 4.55	15.5	FishBase	FishBase ref no.: 955	Blacker, R. , 1971 Synopsis of biological data in haddock Melanogrammus aeglefinus (Linnaeus) 1758. FAO Spec. Synop. (84).	Actinopteri	425	Gadiformes	19	Gadidae	8	Melanogrammus	1	8
Melanogrammus aeglefinus	20	15.88 ¬± 4.55	15.5	AnAge	AnAge ref no.: 454	Froese and Pauly FishBase	Actinopteri	425	Gadiformes	19	Gadidae	8	Melanogrammus	1	8
Melanogrammus aeglefinus	15	15.88 ¬± 4.55	15.5	Max Plank Institute for Demographic Research	MPIDR ref no.: [3] [71]	Altman, P.L. and D.S. Dittmer, eds. 1962. Growth, Including Reproduction and Morphological Development. Biological Handbooks. Washington, D. C.: Federation of American Societies for Experimental Biology.	Actinopteri	425	Gadiformes	19	Gadidae	8	Melanogrammus	1	8
Melanogrammus aeglefinus	10	15.88 ¬± 4.55	15.5	Max Plank Institute for Demographic Research	MPIDR ref no.: [28]	Beverton, R.J.H. and S.J. Holt, 1959. A review of the lifespans & mortality rates of fish in nature and their relationship to growth and other physiological characteristics. Ciba Foundation Colloquia on Ageing, Vol. 5: 142-180.	Actinopteri	425	Gadiformes	19	Gadidae	8	Melanogrammus	1	8
Merlangius merlangus	20	14 ¬± 4.77	12	FishBase	FishBase ref no.: 35388	Muus, B.J. and J.G. Nielsen , 1999 Sea fish. Scandinavian Fishing Year Book, Hedehusene, Denmark. 340 p.	Actinopteri	425	Gadiformes	19	Gadidae	8	Merlangius	1	6
Merlangius merlangus	10	14 ¬± 4.77	12	FishBase	FishBase ref no.: 1371	Cohen, D.M., T. Inada, T. Iwamoto and N. Scialabba , 1990 FAO species catalogue. Vol. 10. Gadiform fishes of the world (Order Gadiformes). An annotated and illustrated catalogue of cods, hakes, grenadiers and other gadiform fishes known to date. FAO Fish. Synop. 125(10). Rome: FAO. 442 p.	Actinopteri	425	Gadiformes	19	Gadidae	8	Merlangius	1	6
Merlangius merlangus	13	14 ¬± 4.77	12	FishBase	FishBase ref no.: 27030	Stergiou, K.I., E.D. Christou, D. Georgopoulous, A. Zenetos and C. Souvermezoglou , 1997 The Hellenic seas: physics, chemistry, biology and fisheries. p. 415-538. In A.D. Ansell, R.N. Gibson and M. Barnes (eds.). Oceanography and marine biology: an annual review. UCL Press.	Actinopteri	425	Gadiformes	19	Gadidae	8	Merlangius	1	6
Merlangius merlangus	11	14 ¬± 4.77	12	FishBase	FishBase ref no.: 109541	Hehir, I. , 2003 Age, growth and reproductive biology og whiting Merlangius merlangus in the Celtic Sea. Galway-Mayo Institute of Technology. Master thesis. 210p.	Actinopteri	425	Gadiformes	19	Gadidae	8	Merlangius	1	6
Merlangius merlangus	20	14 ¬± 4.77	12	AnAge	AnAge ref no.: 454	Froese and Pauly FishBase	Actinopteri	425	Gadiformes	19	Gadidae	8	Merlangius	1	6
Merlangius merlangus	10	14 ¬± 4.77	12	Max Plank Institute for Demographic Research	MPIDR ref no.: [3] [129]	Altman, P.L. and D.S. Dittmer, eds. 1962. Growth, Including Reproduction and Morphological Development. Biological Handbooks. Washington, D. C.: Federation of American Societies for Experimental Biology.	Actinopteri	425	Gadiformes	19	Gadidae	8	Merlangius	1	6
Pollachius virens	25	21.25 ¬± 7.5	25	FishBase	FishBase ref no.: 1371	Cohen, D.M., T. Inada, T. Iwamoto and N. Scialabba , 1990 FAO species catalogue. Vol. 10. Gadiform fishes of the world (Order Gadiformes). An annotated and illustrated catalogue of cods, hakes, grenadiers and other gadiform fishes known to date. FAO Fish. Synop. 125(10). Rome: FAO. 442 p.	Actinopteri	425	Gadiformes	19	Gadidae	8	Pollachius	1	4
Pollachius virens	10	21.25 ¬± 7.5	25	FishBase	FishBase ref no.: 796	Beverton, R.J.H. and S.J. Holt , 1959 A review of the lifespans and mortality rates of fish in nature, and their relation to growth and other physiological characteristics. p. 142-180. In G.E.W. Wolstenholme and M. O'Connor (eds.) CIBA Foundation colloquia on ageing: the lifespan of animals. volume 5. J & A Churchill Ltd, London.	Actinopteri	425	Gadiformes	19	Gadidae	8	Pollachius	1	4
Pollachius virens	25	21.25 ¬± 7.5	25	FishBase	FishBase ref no.: 1371	Cohen, D.M., T. Inada, T. Iwamoto and N. Scialabba , 1990 FAO species catalogue. Vol. 10. Gadiform fishes of the world (Order Gadiformes). An annotated and illustrated catalogue of cods, hakes, grenadiers and other gadiform fishes known to date. FAO Fish. Synop. 125(10). Rome: FAO. 442 p.	Actinopteri	425	Gadiformes	19	Gadidae	8	Pollachius	1	4
Pollachius virens	25	21.25 ¬± 7.5	25	AnAge	AnAge ref no.: 454	Froese and Pauly FishBase	Actinopteri	425	Gadiformes	19	Gadidae	8	Pollachius	1	4
Trisopterus minutus	5	4.86 ¬± 1.35	5	FishBase	FishBase ref no.: 72488	Menon, M.D. , 1951 Biomedics of the poor cod (Gadus minutus L.) in the Plymouth area. J. Mar. Biol. Ass. U.K. 29:185-239.	Actinopteri	425	Gadiformes	19	Gadidae	8	Trisopterus	1	7
Trisopterus minutus	5	4.86 ¬± 1.35	5	FishBase	FishBase ref no.: 796	Beverton, R.J.H. and S.J. Holt , 1959 A review of the lifespans and mortality rates of fish in nature, and their relation to growth and other physiological characteristics. p. 142-180. In G.E.W. Wolstenholme and M. O'Connor (eds.) CIBA Foundation colloquia on ageing: the lifespan of animals. volume 5. J & A Churchill Ltd, London.	Actinopteri	425	Gadiformes	19	Gadidae	8	Trisopterus	1	7
Trisopterus minutus	5	4.86 ¬± 1.35	5	FishBase	FishBase ref no.: 796	Beverton, R.J.H. and S.J. Holt , 1959 A review of the lifespans and mortality rates of fish in nature, and their relation to growth and other physiological characteristics. p. 142-180. In G.E.W. Wolstenholme and M. O'Connor (eds.) CIBA Foundation colloquia on ageing: the lifespan of animals. volume 5. J & A Churchill Ltd, London.	Actinopteri	425	Gadiformes	19	Gadidae	8	Trisopterus	1	7
Trisopterus minutus	2	4.86 ¬± 1.35	5	FishBase	FishBase ref no.: 796	Beverton, R.J.H. and S.J. Holt , 1959 A review of the lifespans and mortality rates of fish in nature, and their relation to growth and other physiological characteristics. p. 142-180. In G.E.W. Wolstenholme and M. O'Connor (eds.) CIBA Foundation colloquia on ageing: the lifespan of animals. volume 5. J & A Churchill Ltd, London.	Actinopteri	425	Gadiformes	19	Gadidae	8	Trisopterus	1	7
Trisopterus minutus	5	4.86 ¬± 1.35	5	FishBase	FishBase ref no.: 27030	Stergiou, K.I., E.D. Christou, D. Georgopoulous, A. Zenetos and C. Souvermezoglou , 1997 The Hellenic seas: physics, chemistry, biology and fisheries. p. 415-538. In A.D. Ansell, R.N. Gibson and M. Barnes (eds.). Oceanography and marine biology: an annual review. UCL Press.	Actinopteri	425	Gadiformes	19	Gadidae	8	Trisopterus	1	7
Trisopterus minutus	6	4.86 ¬± 1.35	5	FishBase	FishBase ref no.: 27030	Stergiou, K.I., E.D. Christou, D. Georgopoulous, A. Zenetos and C. Souvermezoglou , 1997 The Hellenic seas: physics, chemistry, biology and fisheries. p. 415-538. In A.D. Ansell, R.N. Gibson and M. Barnes (eds.). Oceanography and marine biology: an annual review. UCL Press.	Actinopteri	425	Gadiformes	19	Gadidae	8	Trisopterus	1	7
Trisopterus minutus	6	4.86 ¬± 1.35	5	FishBase	FishBase ref no.: 107002	Santic, M., A. Pallaoro, I. Mikulandra, B. Rada and I. Jardas , 2015 Age, growth and mortality of poor cod (Trisopterus minutus L.) from the eastern Adriatic Sea. Arch. Biol. Sci. Belgrade 67(3):921-927.	Actinopteri	425	Gadiformes	19	Gadidae	8	Trisopterus	1	7
Brosme brosme	20	18.5 ¬± 3	20	FishBase	FishBase ref no.: 1371	Cohen, D.M., T. Inada, T. Iwamoto and N. Scialabba , 1990 FAO species catalogue. Vol. 10. Gadiform fishes of the world (Order Gadiformes). An annotated and illustrated catalogue of cods, hakes, grenadiers and other gadiform fishes known to date. FAO Fish. Synop. 125(10). Rome: FAO. 442 p.	Actinopteri	425	Gadiformes	19	Lotidae	3	Brosme	1	4
Brosme brosme	20	18.5 ¬± 3	20	FishBase	FishBase ref no.: 1371	Cohen, D.M., T. Inada, T. Iwamoto and N. Scialabba , 1990 FAO species catalogue. Vol. 10. Gadiform fishes of the world (Order Gadiformes). An annotated and illustrated catalogue of cods, hakes, grenadiers and other gadiform fishes known to date. FAO Fish. Synop. 125(10). Rome: FAO. 442 p.	Actinopteri	425	Gadiformes	19	Lotidae	3	Brosme	1	4
Brosme brosme	20	18.5 ¬± 3	20	AnAge	AnAge ref no.: 454	Froese and Pauly FishBase	Actinopteri	425	Gadiformes	19	Lotidae	3	Brosme	1	4
Brosme brosme	14	18.5 ¬± 3	20	Max Plank Institute for Demographic Research	MPIDR ref no.: [3]	Altman, P.L. and D.S. Dittmer, eds. 1962. Growth, Including Reproduction and Morphological Development. Biological Handbooks. Washington, D. C.: Federation of American Societies for Experimental Biology.	Actinopteri	425	Gadiformes	19	Lotidae	3	Brosme	1	4
Lota lota	20	17.25 ¬± 6.63	19	FishBase	FishBase ref no.: 556	Muus, B.J. and P. Dahlstr√∂m , 1968 S√º√üwasserfische. BLV Verlagsgesellschaft, M√ºnchen. 224 p.	Actinopteri	425	Gadiformes	19	Lotidae	3	Lota	1	6
Lota lota	5	17.25 ¬± 6.63	19	FishBase	FishBase ref no.: 273	Nigrelli, R.F. , 1959 Longevity of fishes in captivity, with special reference to those kept in the New York Aquarium. p. 212-230. In G.E.W. Wolstehnolmen and M. O'Connor (eds.) Ciba Foundation Colloquium on Ageing: the life span of animals. Vol. 5., Churchill, London.	Actinopteri	425	Gadiformes	19	Lotidae	3	Lota	1	6
Lota lota	18	17.25 ¬± 6.63	19	FishBase	FishBase ref no.: 33394	Bond, W.A. , 1982 A study of the fishery resources of Tuktoyaktuk Harbour, southern Beaufort Sea coast, with special reference to life histories of anadromous coregonids. Can. Tech. Rep. Fish. Aquat. Sci. 1336.	Actinopteri	425	Gadiformes	19	Lotidae	3	Lota	1	6
Lota lota	24.5	17.25 ¬± 6.63	19	FishBase	FishBase ref no.: 56502	Podlesnyi, A.V. , 1958 Fishes of Enisey, their environments and use. P. 97-178 in Pravdin, I.F. and P.L. Pirozhnikov (Eds.). Commercial fishes of Ob and Enisey and their use. Izv. VNIORH 44. Moscow, Pishchepromizdat.	Actinopteri	425	Gadiformes	19	Lotidae	3	Lota	1	6
Lota lota	20	17.25 ¬± 6.63	19	AnAge	AnAge ref no.: 454	Froese and Pauly FishBase	Actinopteri	425	Gadiformes	19	Lotidae	3	Lota	1	6
Lota lota	16	17.25 ¬± 6.63	19	Max Plank Institute for Demographic Research	MPIDR ref no.: [3] [162]	Altman, P.L. and D.S. Dittmer, eds. 1962. Growth, Including Reproduction and Morphological Development. Biological Handbooks. Washington, D. C.: Federation of American Societies for Experimental Biology.	Actinopteri	425	Gadiformes	19	Lotidae	3	Lota	1	6
Molva molva	25	15.75 ¬± 6.45	14	FishBase	FishBase ref no.: 35388	Muus, B.J. and J.G. Nielsen , 1999 Sea fish. Scandinavian Fishing Year Book, Hedehusene, Denmark. 340 p.	Actinopteri	425	Gadiformes	19	Lotidae	3	Molva	1	4
Molva molva	14	15.75 ¬± 6.45	14	FishBase	FishBase ref no.: 1371	Cohen, D.M., T. Inada, T. Iwamoto and N. Scialabba , 1990 FAO species catalogue. Vol. 10. Gadiform fishes of the world (Order Gadiformes). An annotated and illustrated catalogue of cods, hakes, grenadiers and other gadiform fishes known to date. FAO Fish. Synop. 125(10). Rome: FAO. 442 p.	Actinopteri	425	Gadiformes	19	Lotidae	3	Molva	1	4
Molva molva	10	15.75 ¬± 6.45	14	FishBase	FishBase ref no.: 1371	Cohen, D.M., T. Inada, T. Iwamoto and N. Scialabba , 1990 FAO species catalogue. Vol. 10. Gadiform fishes of the world (Order Gadiformes). An annotated and illustrated catalogue of cods, hakes, grenadiers and other gadiform fishes known to date. FAO Fish. Synop. 125(10). Rome: FAO. 442 p.	Actinopteri	425	Gadiformes	19	Lotidae	3	Molva	1	4
Molva molva	14	15.75 ¬± 6.45	14	Max Plank Institute for Demographic Research	MPIDR ref no.: [3]	Altman, P.L. and D.S. Dittmer, eds. 1962. Growth, Including Reproduction and Morphological Development. Biological Handbooks. Washington, D. C.: Federation of American Societies for Experimental Biology.	Actinopteri	425	Gadiformes	19	Lotidae	3	Molva	1	4
Coryphaenoides rupestris	54	53.83 ¬± 3.49	54	FishBase	FishBase ref no.: 41452	Allain, V. and P. Lorance , 2000 Age estimation and growth of some deep-sea fish from the northeast Atlantic Ocean. Cybium 24(3) Suppl.:7-16.	Actinopteri	425	Gadiformes	19	Macrouridae	3	Coryphaenoides	1	6
Coryphaenoides rupestris	54	53.83 ¬± 3.49	54	FishBase	FishBase ref no.: 41452	Allain, V. and P. Lorance , 2000 Age estimation and growth of some deep-sea fish from the northeast Atlantic Ocean. Cybium 24(3) Suppl.:7-16.	Actinopteri	425	Gadiformes	19	Macrouridae	3	Coryphaenoides	1	6
Coryphaenoides rupestris	60	53.83 ¬± 3.49	54	FishBase	FishBase ref no.: 51864	Clarke, M.W., C.J. Kelly, P.L. Conolly and J.P. Molloy , 2003 A life history approach to the assessment and management of deepwater fisheries in the Northeast Atlantic. J. Northwest Atl. Fish. Sci. 31:401-411.	Actinopteri	425	Gadiformes	19	Macrouridae	3	Coryphaenoides	1	6
Coryphaenoides rupestris	50	53.83 ¬± 3.49	54	FishBase	FishBase ref no.: 51864	Clarke, M.W., C.J. Kelly, P.L. Conolly and J.P. Molloy , 2003 A life history approach to the assessment and management of deepwater fisheries in the Northeast Atlantic. J. Northwest Atl. Fish. Sci. 31:401-411.	Actinopteri	425	Gadiformes	19	Macrouridae	3	Coryphaenoides	1	6
Coryphaenoides rupestris	54	53.83 ¬± 3.49	54	AnAge	AnAge ref no.: 454	Froese and Pauly FishBase	Actinopteri	425	Gadiformes	19	Macrouridae	3	Coryphaenoides	1	6
Coryphaenoides rupestris	51	53.83 ¬± 3.49	54	Dureuil et al., 2021	Lorance et al., 2001; 2003	NA	Actinopteri	425	Gadiformes	19	Macrouridae	3	Coryphaenoides	1	6
Macrourus berglax	25	25 ¬± 0	25	FishBase	FishBase ref no.: 1371	Cohen, D.M., T. Inada, T. Iwamoto and N. Scialabba , 1990 FAO species catalogue. Vol. 10. Gadiform fishes of the world (Order Gadiformes). An annotated and illustrated catalogue of cods, hakes, grenadiers and other gadiform fishes known to date. FAO Fish. Synop. 125(10). Rome: FAO. 442 p.	Actinopteri	425	Gadiformes	19	Macrouridae	3	Macrourus	1	3
Macrourus berglax	25	25 ¬± 0	25	FishBase	FishBase ref no.: 1371	Cohen, D.M., T. Inada, T. Iwamoto and N. Scialabba , 1990 FAO species catalogue. Vol. 10. Gadiform fishes of the world (Order Gadiformes). An annotated and illustrated catalogue of cods, hakes, grenadiers and other gadiform fishes known to date. FAO Fish. Synop. 125(10). Rome: FAO. 442 p.	Actinopteri	425	Gadiformes	19	Macrouridae	3	Macrourus	1	3
Macrourus berglax	25	25 ¬± 0	25	AnAge	AnAge ref no.: 454	Froese and Pauly FishBase	Actinopteri	425	Gadiformes	19	Macrouridae	3	Macrourus	1	3
Trachyrincus scabrus	11	10.67 ¬± 0.58	11	FishBase	FishBase ref no.: 58045	Massuti, E., B. Morales-Nin and C. Stefanescu , 1995 Distribution and biology of five grenadier fish (Pisces: Macrouridae) from the upper and middle slope of the northwestern Mediterranean. Deep-Sea Research 42(3):307-330.	Actinopteri	425	Gadiformes	19	Macrouridae	3	Trachyrincus	1	3
Trachyrincus scabrus	10	10.67 ¬± 0.58	11	FishBase	FishBase ref no.: 104877	Maiorano, P., L. Sion, R. Carlucci, F. Capezzuto, A. Giove, G. Costantino, M. Panza, G. D‚ÄôOnghia and A. Tursi , 2010 The demersal faunal assemblage of the north-western Ionian Sea (central Mediterranean): current knowledge and perspectives. Chemistry and Ecology 26 (Supplement):219-240.	Actinopteri	425	Gadiformes	19	Macrouridae	3	Trachyrincus	1	3
Trachyrincus scabrus	11	10.67 ¬± 0.58	11	FishBase	FishBase ref no.: 115046	ICES , 2016 Report of the Working Group on Biology and Assessment of Deep-sea Fisheries Resources (WGDEEP), 20-27 April 2016, ICES HQ, Copenhagen, Denmark. ICES CM 2016/ACOM:18. 648 pp.	Actinopteri	425	Gadiformes	19	Macrouridae	3	Trachyrincus	1	3
Merluccius capensis	13	13 ¬± NA	13	Published articles	Brinkman, F.R.V., 2007. Analysis of annuli in otoliths, age distribution and growth rates of the Namibian hake (Merluccius capensis) (Doctoral dissertation, Universidade do Algarve (Portugal)).	NA	Actinopteri	425	Gadiformes	19	Merlucciidae	2	Merluccius	2	1
Merluccius merluccius	20	10.57 ¬± 4.43	9.5	FishBase	FishBase ref no.: 35388	Muus, B.J. and J.G. Nielsen , 1999 Sea fish. Scandinavian Fishing Year Book, Hedehusene, Denmark. 340 p.	Actinopteri	425	Gadiformes	19	Merlucciidae	2	Merluccius	2	14
Merluccius merluccius	10	10.57 ¬± 4.43	9.5	FishBase	FishBase ref no.: 796	Beverton, R.J.H. and S.J. Holt , 1959 A review of the lifespans and mortality rates of fish in nature, and their relation to growth and other physiological characteristics. p. 142-180. In G.E.W. Wolstenholme and M. O'Connor (eds.) CIBA Foundation colloquia on ageing: the lifespan of animals. volume 5. J & A Churchill Ltd, London.	Actinopteri	425	Gadiformes	19	Merlucciidae	2	Merluccius	2	14
Merluccius merluccius	10	10.57 ¬± 4.43	9.5	FishBase	FishBase ref no.: 796	Beverton, R.J.H. and S.J. Holt , 1959 A review of the lifespans and mortality rates of fish in nature, and their relation to growth and other physiological characteristics. p. 142-180. In G.E.W. Wolstenholme and M. O'Connor (eds.) CIBA Foundation colloquia on ageing: the lifespan of animals. volume 5. J & A Churchill Ltd, London.	Actinopteri	425	Gadiformes	19	Merlucciidae	2	Merluccius	2	14
Merluccius merluccius	8	10.57 ¬± 4.43	9.5	FishBase	FishBase ref no.: 27030	Stergiou, K.I., E.D. Christou, D. Georgopoulous, A. Zenetos and C. Souvermezoglou , 1997 The Hellenic seas: physics, chemistry, biology and fisheries. p. 415-538. In A.D. Ansell, R.N. Gibson and M. Barnes (eds.). Oceanography and marine biology: an annual review. UCL Press.	Actinopteri	425	Gadiformes	19	Merlucciidae	2	Merluccius	2	14
Merluccius merluccius	8	10.57 ¬± 4.43	9.5	FishBase	FishBase ref no.: 27030	Stergiou, K.I., E.D. Christou, D. Georgopoulous, A. Zenetos and C. Souvermezoglou , 1997 The Hellenic seas: physics, chemistry, biology and fisheries. p. 415-538. In A.D. Ansell, R.N. Gibson and M. Barnes (eds.). Oceanography and marine biology: an annual review. UCL Press.	Actinopteri	425	Gadiformes	19	Merlucciidae	2	Merluccius	2	14
Merluccius merluccius	9	10.57 ¬± 4.43	9.5	FishBase	FishBase ref no.: 27030	Stergiou, K.I., E.D. Christou, D. Georgopoulous, A. Zenetos and C. Souvermezoglou , 1997 The Hellenic seas: physics, chemistry, biology and fisheries. p. 415-538. In A.D. Ansell, R.N. Gibson and M. Barnes (eds.). Oceanography and marine biology: an annual review. UCL Press.	Actinopteri	425	Gadiformes	19	Merlucciidae	2	Merluccius	2	14
Merluccius merluccius	8	10.57 ¬± 4.43	9.5	FishBase	FishBase ref no.: 27030	Stergiou, K.I., E.D. Christou, D. Georgopoulous, A. Zenetos and C. Souvermezoglou , 1997 The Hellenic seas: physics, chemistry, biology and fisheries. p. 415-538. In A.D. Ansell, R.N. Gibson and M. Barnes (eds.). Oceanography and marine biology: an annual review. UCL Press.	Actinopteri	425	Gadiformes	19	Merlucciidae	2	Merluccius	2	14
Merluccius merluccius	6	10.57 ¬± 4.43	9.5	FishBase	FishBase ref no.: 27030	Stergiou, K.I., E.D. Christou, D. Georgopoulous, A. Zenetos and C. Souvermezoglou , 1997 The Hellenic seas: physics, chemistry, biology and fisheries. p. 415-538. In A.D. Ansell, R.N. Gibson and M. Barnes (eds.). Oceanography and marine biology: an annual review. UCL Press.	Actinopteri	425	Gadiformes	19	Merlucciidae	2	Merluccius	2	14
Merluccius merluccius	10	10.57 ¬± 4.43	9.5	FishBase	FishBase ref no.: 27030	Stergiou, K.I., E.D. Christou, D. Georgopoulous, A. Zenetos and C. Souvermezoglou , 1997 The Hellenic seas: physics, chemistry, biology and fisheries. p. 415-538. In A.D. Ansell, R.N. Gibson and M. Barnes (eds.). Oceanography and marine biology: an annual review. UCL Press.	Actinopteri	425	Gadiformes	19	Merlucciidae	2	Merluccius	2	14
Merluccius merluccius	7	10.57 ¬± 4.43	9.5	FishBase	FishBase ref no.: 27030	Stergiou, K.I., E.D. Christou, D. Georgopoulous, A. Zenetos and C. Souvermezoglou , 1997 The Hellenic seas: physics, chemistry, biology and fisheries. p. 415-538. In A.D. Ansell, R.N. Gibson and M. Barnes (eds.). Oceanography and marine biology: an annual review. UCL Press.	Actinopteri	425	Gadiformes	19	Merlucciidae	2	Merluccius	2	14
Merluccius merluccius	7	10.57 ¬± 4.43	9.5	FishBase	FishBase ref no.: 89819	Garc√≠a-Rodr√≠guez, M. and A. Esteban , 2002 How fast does hake grow? A study on the Mediterranean hake (Merluccius merluccius L.) comparing whole otoliths readings and length frequency distributions data. Sci. Mar. 66(2):145-156.	Actinopteri	425	Gadiformes	19	Merlucciidae	2	Merluccius	2	14
Merluccius merluccius	13	10.57 ¬± 4.43	9.5	FishBase	FishBase ref no.: 122504	Ligas, A., C. Pierattini, C. Viva, D. Bertolini and P. Belcari , 2011 Age estimation and growth of european hake, Merluccius merluccius (Linnaeus, 1758), in the Northern Tyrrhenian Sea. Atti Soc. tosc. Sci. nat., Mem. B(118):9-14.	Actinopteri	425	Gadiformes	19	Merlucciidae	2	Merluccius	2	14
Merluccius merluccius	20	10.57 ¬± 4.43	9.5	AnAge	AnAge ref no.: 454	Froese and Pauly FishBase	Actinopteri	425	Gadiformes	19	Merlucciidae	2	Merluccius	2	14
Merluccius merluccius	12	10.57 ¬± 4.43	9.5	Max Plank Institute for Demographic Research	MPIDR ref no.: [3] [71]	Altman, P.L. and D.S. Dittmer, eds. 1962. Growth, Including Reproduction and Morphological Development. Biological Handbooks. Washington, D. C.: Federation of American Societies for Experimental Biology.	Actinopteri	425	Gadiformes	19	Merlucciidae	2	Merluccius	2	14
Mora moro	37	35.33 ¬± 4.73	37	FishBase	FishBase ref no.: 85800	Sutton, C.P., D.M. Tracey, A.H. Andrews, A.C. Hart and D.J. MacGibbon , 2010 Validated age and growth of ribaldo (Mora moro). New Zealand Fish. Assess. Rep. 2010/24. 26 p.	Actinopteri	425	Gadiformes	19	Moridae	1	Mora	1	3
Mora moro	39	35.33 ¬± 4.73	37	FishBase	FishBase ref no.: 85800	Sutton, C.P., D.M. Tracey, A.H. Andrews, A.C. Hart and D.J. MacGibbon , 2010 Validated age and growth of ribaldo (Mora moro). New Zealand Fish. Assess. Rep. 2010/24. 26 p.	Actinopteri	425	Gadiformes	19	Moridae	1	Mora	1	3
Mora moro	30	35.33 ¬± 4.73	37	Australian Fisheries Management Authority	Unknown	NA	Actinopteri	425	Gadiformes	19	Moridae	1	Mora	1	3
Phycis blennoides	20	12.88 ¬± 6.45	12	FishBase	FishBase ref no.: 1371	Cohen, D.M., T. Inada, T. Iwamoto and N. Scialabba , 1990 FAO species catalogue. Vol. 10. Gadiform fishes of the world (Order Gadiformes). An annotated and illustrated catalogue of cods, hakes, grenadiers and other gadiform fishes known to date. FAO Fish. Synop. 125(10). Rome: FAO. 442 p.	Actinopteri	425	Gadiformes	19	Phycidae	2	Phycis	2	8
Phycis blennoides	20	12.88 ¬± 6.45	12	FishBase	FishBase ref no.: 1371	Cohen, D.M., T. Inada, T. Iwamoto and N. Scialabba , 1990 FAO species catalogue. Vol. 10. Gadiform fishes of the world (Order Gadiformes). An annotated and illustrated catalogue of cods, hakes, grenadiers and other gadiform fishes known to date. FAO Fish. Synop. 125(10). Rome: FAO. 442 p.	Actinopteri	425	Gadiformes	19	Phycidae	2	Phycis	2	8
Phycis blennoides	7	12.88 ¬± 6.45	12	FishBase	FishBase ref no.: 27030	Stergiou, K.I., E.D. Christou, D. Georgopoulous, A. Zenetos and C. Souvermezoglou , 1997 The Hellenic seas: physics, chemistry, biology and fisheries. p. 415-538. In A.D. Ansell, R.N. Gibson and M. Barnes (eds.). Oceanography and marine biology: an annual review. UCL Press.	Actinopteri	425	Gadiformes	19	Phycidae	2	Phycis	2	8
Phycis blennoides	6	12.88 ¬± 6.45	12	FishBase	FishBase ref no.: 107670	Romdhani, A., M.-H. Ktari, J.-L. Dufour, K. Mahe and P. Francour , 2016 Growth and age estimation of the greater forkbeard, Phycis blennoides (Actinopterygii: Gadiformes: Phycidae), from the Gulf of Tunis (central Mediterranean). Acta Ichthyol. Piscat. 46(1):25-32.	Actinopteri	425	Gadiformes	19	Phycidae	2	Phycis	2	8
Phycis blennoides	14	12.88 ¬± 6.45	12	FishBase	FishBase ref no.: 114863	Casas, J.M. and C. Pi√±eiro , 2000 Growth and age estimation of greater fork-beard (Phycis blennoides Br√ºnnich, 1768) in the north and northwest of the Iberian Peninsula (ICES Division VIIIc and IXa). Fisheries Research 47:19-25.	Actinopteri	425	Gadiformes	19	Phycidae	2	Phycis	2	8
Phycis blennoides	6	12.88 ¬± 6.45	12	FishBase	FishBase ref no.: 114863	Casas, J.M. and C. Pi√±eiro , 2000 Growth and age estimation of greater fork-beard (Phycis blennoides Br√ºnnich, 1768) in the north and northwest of the Iberian Peninsula (ICES Division VIIIc and IXa). Fisheries Research 47:19-25.	Actinopteri	425	Gadiformes	19	Phycidae	2	Phycis	2	8
Phycis blennoides	20	12.88 ¬± 6.45	12	AnAge	AnAge ref no.: 454	Froese and Pauly FishBase	Actinopteri	425	Gadiformes	19	Phycidae	2	Phycis	2	8
Phycis blennoides	10	12.88 ¬± 6.45	12	Max Plank Institute for Demographic Research	MPIDR ref no.: [3] [92]	Altman, P.L. and D.S. Dittmer, eds. 1962. Growth, Including Reproduction and Morphological Development. Biological Handbooks. Washington, D. C.: Federation of American Societies for Experimental Biology.	Actinopteri	425	Gadiformes	19	Phycidae	2	Phycis	2	8
Phycis phycis	5	5 ¬± NA	5	FishBase	FishBase ref no.: 96981	Mat√≠c-Skoko, S., J. Ferri, F. Skeljo, V. Vlasta Bartulovic, K. Glav√≠c and B. Glamuzina , 2011 Age, growth and validation of otolith morphometrics as predictors of age in the forkbeard, Phycis phycis (Gadidae). Fisheries Research 112:52-58.	Actinopteri	425	Gadiformes	19	Phycidae	2	Phycis	2	1
Boleophthalmus pectinirostris	4	4 ¬± 0	4	FishBase	FishBase ref no.: 53358	Washio, M., M. Tsutsui and T. Takita , 1991 Age and growth of the mudskipper Boleophthalmus pectinirostris distributed in the mud flat of the Midori River, Kumamoto Prefecture. Nippon Suisan Gakkaishi 57(4):637-644.	Actinopteri	425	Gobiiformes	3	Gobiidae	2	Boleophthalmus	1	2
Boleophthalmus pectinirostris	4	4 ¬± 0	4	FishBase	FishBase ref no.: 53358	Washio, M., M. Tsutsui and T. Takita , 1991 Age and growth of the mudskipper Boleophthalmus pectinirostris distributed in the mud flat of the Midori River, Kumamoto Prefecture. Nippon Suisan Gakkaishi 57(4):637-644.	Actinopteri	425	Gobiiformes	3	Gobiidae	2	Boleophthalmus	1	2
Neogobius melanostomus	6	4.62 ¬± 1.06	4.5	FishBase	FishBase ref no.: 110985	Sokolowska, E. and D.P. Fey , 2011 Age and growth of the round goby Neogobius melanostomus in the Gulf of Gd√°nsk several years after invasion. Is the Baltic Sea a new Promised Land? J. Fish Biol. 78(7):1993-2009.	Actinopteri	425	Gobiiformes	3	Gobiidae	2	Neogobius	1	8
Neogobius melanostomus	3	4.62 ¬± 1.06	4.5	FishBase	FishBase ref no.: 52156	MacInnis, A.J. and L.D. Corkum , 2000 Age and growth of round goby Neogobius melanostomus in the upper Detroit River. Trans. Am. Fish. Soc. 129(3):852-858.	Actinopteri	425	Gobiiformes	3	Gobiidae	2	Neogobius	1	8
Neogobius melanostomus	5	4.62 ¬± 1.06	4.5	FishBase	FishBase ref no.: 52156	MacInnis, A.J. and L.D. Corkum , 2000 Age and growth of round goby Neogobius melanostomus in the upper Detroit River. Trans. Am. Fish. Soc. 129(3):852-858.	Actinopteri	425	Gobiiformes	3	Gobiidae	2	Neogobius	1	8
Neogobius melanostomus	4	4.62 ¬± 1.06	4.5	FishBase	FishBase ref no.: 59043	Kottelat, M. and J. Freyhof , 2007 Handbook of European freshwater fishes. Publications Kottelat, Cornol and Freyhof, Berlin. 646 pp.	Actinopteri	425	Gobiiformes	3	Gobiidae	2	Neogobius	1	8
Neogobius melanostomus	6	4.62 ¬± 1.06	4.5	FishBase	FishBase ref no.: 110985	Sokolowska, E. and D.P. Fey , 2011 Age and growth of the round goby Neogobius melanostomus in the Gulf of Gd√°nsk several years after invasion. Is the Baltic Sea a new Promised Land? J. Fish Biol. 78(7):1993-2009.	Actinopteri	425	Gobiiformes	3	Gobiidae	2	Neogobius	1	8
Neogobius melanostomus	4	4.62 ¬± 1.06	4.5	FishBase	FishBase ref no.: 120760	Eakins, R.J. , 2019 Round goby. Ontario Freshwater Fishes Life History Database. Version 4.86. Online database. (http://www.ontariofishes.ca), accessed 06 August 2019	Actinopteri	425	Gobiiformes	3	Gobiidae	2	Neogobius	1	8
Neogobius melanostomus	5	4.62 ¬± 1.06	4.5	FishBase	FishBase ref no.: 120760	Eakins, R.J. , 2019 Round goby. Ontario Freshwater Fishes Life History Database. Version 4.86. Online database. (http://www.ontariofishes.ca), accessed 06 August 2019	Actinopteri	425	Gobiiformes	3	Gobiidae	2	Neogobius	1	8
Neogobius melanostomus	4	4.62 ¬± 1.06	4.5	AnAge	AnAge ref no.: 454	Froese and Pauly FishBase	Actinopteri	425	Gobiiformes	3	Gobiidae	2	Neogobius	1	8
Perccottus glenii	7	8.5 ¬± 2.12	8.5	FishBase	FishBase ref no.: 56557	Novikov, N.P., A.S. Sokolovsky, T.G. Sokolovskaya and Y.M. Yakovlev , 2002 The fishes of Primorye. Vladivostok, Far Eastern State Tech. Fish. Univ., 552 p.	Actinopteri	425	Gobiiformes	3	Odontobutidae	1	Perccottus	1	2
Perccottus glenii	10	8.5 ¬± 2.12	8.5	FishBase	FishBase ref no.: 80031	Reshetnikov, A.N. , 2003 The introduced fish, rotan (Perccottus glenii), depresses populations of aquatic animals (macroinvertebrates, amphibians, and a fish). Hydrobiologia 510(1-3):83-90.	Actinopteri	425	Gobiiformes	3	Odontobutidae	1	Perccottus	1	2
Chanos chanos	15	15 ¬± 0	15	FishBase	FishBase ref no.: 9814	Bagarinao, T. , 1994 Systematics, distribution, genetics and life history of milkfish, Chanos chanos. Environ. Biol. Fishes 39(1):23-41.	Actinopteri	425	Gonorynchiformes	1	Chanidae	1	Chanos	1	4
Chanos chanos	15	15 ¬± 0	15	FishBase	FishBase ref no.: 9814	Bagarinao, T. , 1994 Systematics, distribution, genetics and life history of milkfish, Chanos chanos. Environ. Biol. Fishes 39(1):23-41.	Actinopteri	425	Gonorynchiformes	1	Chanidae	1	Chanos	1	4
Chanos chanos	15	15 ¬± 0	15	FishBase	FishBase ref no.: 9814	Bagarinao, T. , 1994 Systematics, distribution, genetics and life history of milkfish, Chanos chanos. Environ. Biol. Fishes 39(1):23-41.	Actinopteri	425	Gonorynchiformes	1	Chanidae	1	Chanos	1	4
Chanos chanos	15	15 ¬± 0	15	AnAge	AnAge ref no.: 454	Froese and Pauly FishBase	Actinopteri	425	Gonorynchiformes	1	Chanidae	1	Chanos	1	4
Electrophorus electricus	12.6	9.94 ¬± 3.34	11.5	FishBase	FishBase ref no.: 72465	Flower, M.S.S. , 1925 Contributions to our knowledge of the duration of life in vertebrate animals - I. Fishes. Proc. of the Zool. Soc. of London 1925(1):247-267.	Actinopteri	425	Gymnotiformes	1	Gymnotidae	1	Electrophorus	1	5
Electrophorus electricus	12.6	9.94 ¬± 3.34	11.5	AnAge	AnAge ref no.: 1	Carey and Judge (2000) Longevity Records: Life Spans of Mammals, Birds, Amphibians, Reptiles, and Fish	Actinopteri	425	Gymnotiformes	1	Gymnotidae	1	Electrophorus	1	5
Electrophorus electricus	5	9.94 ¬± 3.34	11.5	The Aquarium Wiki	Unknown	NA	Actinopteri	425	Gymnotiformes	1	Gymnotidae	1	Electrophorus	1	5
Electrophorus electricus	8	9.94 ¬± 3.34	11.5	The Aquarium Wiki	Unknown	NA	Actinopteri	425	Gymnotiformes	1	Gymnotidae	1	Electrophorus	1	5
Electrophorus electricus	11.5	9.94 ¬± 3.34	11.5	Max Plank Institute for Demographic Research	MPIDR ref no.: [70]	Flower, M.S.S., 1925. Contributions to our knowledge of the duration of life in vertebrate animals - I. Fishes. Proceedings of the Zoological Society of London 1925(1): 247-267.	Actinopteri	425	Gymnotiformes	1	Gymnotidae	1	Electrophorus	1	5
Istiophorus platypterus	13	12 ¬± 1.26	12.5	FishBase	FishBase ref no.: 53742	Prince, E.D., D.W. Lee, C.A. Wilson and J.M. Dean , 1986 Longevity and age validation of tag-recaptured Atlantic sailfish, Istiophorus platypterus, using dorsal spines and otoliths. Fish. Bull. 84:493-502.	Actinopteri	425	Istiophoriformes	2	Istiophoridae	1	Istiophorus	1	6
Istiophorus platypterus	12	12 ¬± 1.26	12.5	FishBase	FishBase ref no.: 53612	Chiang, W.-C., C.-L. Sun, S.-Z. Yeh and W.-C. Su , 2004 Age growth of sailfish (Istiophorus platypterus in waters off eastern Taiwan. Fish. Bull. 102(2):251-263.	Actinopteri	425	Istiophoriformes	2	Istiophoridae	1	Istiophorus	1	6
Istiophorus platypterus	11	12 ¬± 1.26	12.5	FishBase	FishBase ref no.: 53612	Chiang, W.-C., C.-L. Sun, S.-Z. Yeh and W.-C. Su , 2004 Age growth of sailfish (Istiophorus platypterus in waters off eastern Taiwan. Fish. Bull. 102(2):251-263.	Actinopteri	425	Istiophoriformes	2	Istiophoridae	1	Istiophorus	1	6
Istiophorus platypterus	13	12 ¬± 1.26	12.5	FishBase	FishBase ref no.: 53612	Chiang, W.-C., C.-L. Sun, S.-Z. Yeh and W.-C. Su , 2004 Age growth of sailfish (Istiophorus platypterus in waters off eastern Taiwan. Fish. Bull. 102(2):251-263.	Actinopteri	425	Istiophoriformes	2	Istiophoridae	1	Istiophorus	1	6
Istiophorus platypterus	13	12 ¬± 1.26	12.5	AnAge	AnAge ref no.: 454	Froese and Pauly FishBase	Actinopteri	425	Istiophoriformes	2	Istiophoridae	1	Istiophorus	1	6
Istiophorus platypterus	10	12 ¬± 1.26	12.5	Max Plank Institute for Demographic Research	MPIDR ref no.: [155]	Prince, E.D., D.W. Lee, C.A. Wilson, and J.M. Dean, 1986. Longevity and age validation of a tag-recaptured Atlantic sailfish, Istiophorus platypterus using dorsal spines and otoliths. U.S. Fish and Wildlife Service Fishery Bulletin 84: 493-502.	Actinopteri	425	Istiophoriformes	2	Istiophoridae	1	Istiophorus	1	6
Xiphias gladius	9	14 ¬± 7.94	10	FishBase	FishBase ref no.: 27030	Stergiou, K.I., E.D. Christou, D. Georgopoulous, A. Zenetos and C. Souvermezoglou , 1997 The Hellenic seas: physics, chemistry, biology and fisheries. p. 415-538. In A.D. Ansell, R.N. Gibson and M. Barnes (eds.). Oceanography and marine biology: an annual review. UCL Press.	Actinopteri	425	Istiophoriformes	2	Xiphiidae	1	Xiphias	1	10
Xiphias gladius	6	14 ¬± 7.94	10	FishBase	FishBase ref no.: 27030	Stergiou, K.I., E.D. Christou, D. Georgopoulous, A. Zenetos and C. Souvermezoglou , 1997 The Hellenic seas: physics, chemistry, biology and fisheries. p. 415-538. In A.D. Ansell, R.N. Gibson and M. Barnes (eds.). Oceanography and marine biology: an annual review. UCL Press.	Actinopteri	425	Istiophoriformes	2	Xiphiidae	1	Xiphias	1	10
Xiphias gladius	9	14 ¬± 7.94	10	FishBase	FishBase ref no.: 27030	Stergiou, K.I., E.D. Christou, D. Georgopoulous, A. Zenetos and C. Souvermezoglou , 1997 The Hellenic seas: physics, chemistry, biology and fisheries. p. 415-538. In A.D. Ansell, R.N. Gibson and M. Barnes (eds.). Oceanography and marine biology: an annual review. UCL Press.	Actinopteri	425	Istiophoriformes	2	Xiphiidae	1	Xiphias	1	10
Xiphias gladius	10	14 ¬± 7.94	10	FishBase	FishBase ref no.: 41559	Ali√ßli, T.Z. and I.K. Oray , 2001 Age and growth of swordfish (Xiphias gladius L., 1758) in the eastern Mediterranean Sea. Col. Vol. Sci. Pap. ICCAT 52:698-707.	Actinopteri	425	Istiophoriformes	2	Xiphiidae	1	Xiphias	1	10
Xiphias gladius	12	14 ¬± 7.94	10	FishBase	FishBase ref no.: 83312	Anonymous , 2009 Report from the mid-year fisheries assessment plenary, November 2009: stock assessments and yield estimates. Ministry of Fisheries, Wellington, New Zealand, 209 p.	Actinopteri	425	Istiophoriformes	2	Xiphiidae	1	Xiphias	1	10
Xiphias gladius	10	14 ¬± 7.94	10	FishBase	FishBase ref no.: 83312	Anonymous , 2009 Report from the mid-year fisheries assessment plenary, November 2009: stock assessments and yield estimates. Ministry of Fisheries, Wellington, New Zealand, 209 p.	Actinopteri	425	Istiophoriformes	2	Xiphiidae	1	Xiphias	1	10
Xiphias gladius	10	14 ¬± 7.94	10	FishBase	FishBase ref no.: 97119	Valeiras, X., J.M. de la Serna, D. Mac√≠as, M. Ruiz, S. Garc√≠a-Barcelona, M.J. G√≥mez and J.M. Ort√≠z de Urbina , 2008 Age and growth of swordfish (Xiphias gladius) in the western Mediterranean Sea. Collect. Vol. Sci. Pap. ICCAT 62(4):1112-1121.	Actinopteri	425	Istiophoriformes	2	Xiphiidae	1	Xiphias	1	10
Xiphias gladius	19	14 ¬± 7.94	10	FishBase	FishBase ref no.: 97124	Young, J.W. and A. Drake , 2004 Age and growth of broadbill swordfish (Xiphias gladius) from Australian waters. p.76. In Handbook and Abstracts, Third International Symposium on Fish Otolith Research and Application: Innovation and Implementation, 11-16 July 2004, Jupiter‚Äôs Hotel and Casino, Townsville, Queensland, Australia.	Actinopteri	425	Istiophoriformes	2	Xiphiidae	1	Xiphias	1	10
Xiphias gladius	25	14 ¬± 7.94	10	Australian Fisheries Management Authority	Unknown	NA	Actinopteri	425	Istiophoriformes	2	Xiphiidae	1	Xiphias	1	10
Xiphias gladius	30	14 ¬± 7.94	10	Status of Australian Fish Stocks Reports	SAFS ref.: [Farley et al. 2016, Froese and Pauly 2009]	NA	Actinopteri	425	Istiophoriformes	2	Xiphiidae	1	Xiphias	1	10
Cheilinus undulatus	32	29.38 ¬± 3.35	30.25	FishBase	FishBase ref no.: 51676	Sadovy, Y., M. Kulbicki, P. Labrose, Y. Letourneur, P. Lokani and T.J. Donaldson , 2003 The humphead wrasse, Cheilinus undulatus: synopsis of a threatened and poorly known giant coral reef fish. Rev. Fish Biol. Fish. 13:327-364.	Actinopteri	425	Labriformes	7	Labridae	7	Cheilinus	1	4
Cheilinus undulatus	32	29.38 ¬± 3.35	30.25	FishBase	FishBase ref no.: 51676	Sadovy, Y., M. Kulbicki, P. Labrose, Y. Letourneur, P. Lokani and T.J. Donaldson , 2003 The humphead wrasse, Cheilinus undulatus: synopsis of a threatened and poorly known giant coral reef fish. Rev. Fish Biol. Fish. 13:327-364.	Actinopteri	425	Labriformes	7	Labridae	7	Cheilinus	1	4
Cheilinus undulatus	25	29.38 ¬± 3.35	30.25	FishBase	FishBase ref no.: 51676	Sadovy, Y., M. Kulbicki, P. Labrose, Y. Letourneur, P. Lokani and T.J. Donaldson , 2003 The humphead wrasse, Cheilinus undulatus: synopsis of a threatened and poorly known giant coral reef fish. Rev. Fish Biol. Fish. 13:327-364.	Actinopteri	425	Labriformes	7	Labridae	7	Cheilinus	1	4
Cheilinus undulatus	28.5	29.38 ¬± 3.35	30.25	Dureuil et al., 2021	Choat et al., 2006	NA	Actinopteri	425	Labriformes	7	Labridae	7	Cheilinus	1	4
Labrus bergylta	29	18 ¬± 11	18	FishBase	FishBase ref no.: 6843	Dipper, F.A., C.R. Bridges and A. Menz , 1977 Age, growth and feeding in the ballan wrasse, Labrus bergylta Ascanius 1767. J. Fish Biol. 11(2):105-120.	Actinopteri	425	Labriformes	7	Labridae	7	Labrus	1	7
Labrus bergylta	7	18 ¬± 11	18	FishBase	FishBase ref no.: 4742	Quignard, J.-P. and A. Pras , 1986 Labridae. p. 919-942. In P.J.P. Whitehead, M.-L. Bauchot, J.-C. Hureau, J. Nielsen and E. Tortonese (eds.) Fishes of the north-eastern Atlantic and the Mediterranean. UNESCO, Paris. Vol. 2.	Actinopteri	425	Labriformes	7	Labridae	7	Labrus	1	7
Labrus bergylta	7	18 ¬± 11	18	FishBase	FishBase ref no.: 4742	Quignard, J.-P. and A. Pras , 1986 Labridae. p. 919-942. In P.J.P. Whitehead, M.-L. Bauchot, J.-C. Hureau, J. Nielsen and E. Tortonese (eds.) Fishes of the north-eastern Atlantic and the Mediterranean. UNESCO, Paris. Vol. 2.	Actinopteri	425	Labriformes	7	Labridae	7	Labrus	1	7
Labrus bergylta	18	18 ¬± 11	18	FishBase	FishBase ref no.: 4742	Quignard, J.-P. and A. Pras , 1986 Labridae. p. 919-942. In P.J.P. Whitehead, M.-L. Bauchot, J.-C. Hureau, J. Nielsen and E. Tortonese (eds.) Fishes of the north-eastern Atlantic and the Mediterranean. UNESCO, Paris. Vol. 2.	Actinopteri	425	Labriformes	7	Labridae	7	Labrus	1	7
Labrus bergylta	7	18 ¬± 11	18	FishBase	FishBase ref no.: 4742	Quignard, J.-P. and A. Pras , 1986 Labridae. p. 919-942. In P.J.P. Whitehead, M.-L. Bauchot, J.-C. Hureau, J. Nielsen and E. Tortonese (eds.) Fishes of the north-eastern Atlantic and the Mediterranean. UNESCO, Paris. Vol. 2.	Actinopteri	425	Labriformes	7	Labridae	7	Labrus	1	7
Labrus bergylta	29	18 ¬± 11	18	FishBase	FishBase ref no.: 6468	De Silva, S.S. and K. Kortmulder , 1977 Some aspects of the biology of three species of Puntius (=Barbus) (Pisces, Cyprinidae) endemic to Sri Lanka. Neth. J. Zool. 27(2):182-194.	Actinopteri	425	Labriformes	7	Labridae	7	Labrus	1	7
Labrus bergylta	29	18 ¬± 11	18	AnAge	AnAge ref no.: 523	Das (1994) Age determination and longevity in fishes	Actinopteri	425	Labriformes	7	Labridae	7	Labrus	1	7
Notolabrus celidotus	7	7 ¬± 0	7	FishBase	FishBase ref no.: 31614	Paul, L.J. , 1992 Age and growth studies of New Zealand marine fishes, 1921-90: a review and bibliography. Aust. J. Mar. Freshwat. Res. 43:879-912.	Actinopteri	425	Labriformes	7	Labridae	7	Notolabrus	1	3
Notolabrus celidotus	7	7 ¬± 0	7	FishBase	FishBase ref no.: 31614	Paul, L.J. , 1992 Age and growth studies of New Zealand marine fishes, 1921-90: a review and bibliography. Aust. J. Mar. Freshwat. Res. 43:879-912.	Actinopteri	425	Labriformes	7	Labridae	7	Notolabrus	1	3
Notolabrus celidotus	7	7 ¬± 0	7	AnAge	AnAge ref no.: 454	Froese and Pauly FishBase	Actinopteri	425	Labriformes	7	Labridae	7	Notolabrus	1	3
Semicossyphus pulcher	53	25.6 ¬± 19.7	17	FishBase	FishBase ref no.: 56049	Shanks, A.L. and G.L. Eckert , 2005 Population persistence of California Current fishes and benthic crustaceans: a marine drift paradox. Ecol. Monogr. 75:505-524.	Actinopteri	425	Labriformes	7	Labridae	7	Semicossyphus	1	10
Semicossyphus pulcher	53	25.6 ¬± 19.7	17	FishBase	FishBase ref no.: 56049	Shanks, A.L. and G.L. Eckert , 2005 Population persistence of California Current fishes and benthic crustaceans: a marine drift paradox. Ecol. Monogr. 75:505-524.	Actinopteri	425	Labriformes	7	Labridae	7	Semicossyphus	1	10
Semicossyphus pulcher	53	25.6 ¬± 19.7	17	AnAge	AnAge ref no.: 520	Philip Altman and Dorothy Dittmer (1962) Growth including reproduction and morphological development	Actinopteri	425	Labriformes	7	Labridae	7	Semicossyphus	1	10
Semicossyphus pulcher	8	25.6 ¬± 19.7	17	Wang et al., 2020	Casselle 2011	NA	Actinopteri	425	Labriformes	7	Labridae	7	Semicossyphus	1	10
Semicossyphus pulcher	10	25.6 ¬± 19.7	17	Wang et al., 2020	Casselle 2011	NA	Actinopteri	425	Labriformes	7	Labridae	7	Semicossyphus	1	10
Semicossyphus pulcher	12	25.6 ¬± 19.7	17	Wang et al., 2020	Casselle 2011	NA	Actinopteri	425	Labriformes	7	Labridae	7	Semicossyphus	1	10
Semicossyphus pulcher	22	25.6 ¬± 19.7	17	Wang et al., 2020	Casselle 2011	NA	Actinopteri	425	Labriformes	7	Labridae	7	Semicossyphus	1	10
Semicossyphus pulcher	25	25.6 ¬± 19.7	17	Wang et al., 2020	Casselle 2011	NA	Actinopteri	425	Labriformes	7	Labridae	7	Semicossyphus	1	10
Semicossyphus pulcher	9	25.6 ¬± 19.7	17	Wang et al., 2020	Casselle 2011	NA	Actinopteri	425	Labriformes	7	Labridae	7	Semicossyphus	1	10
Semicossyphus pulcher	11	25.6 ¬± 19.7	17	Wang et al., 2020	Casselle 2011	NA	Actinopteri	425	Labriformes	7	Labridae	7	Semicossyphus	1	10
Symphodus melops	9	9 ¬± 0	9	FishBase	FishBase ref no.: 4742	Quignard, J.-P. and A. Pras , 1986 Labridae. p. 919-942. In P.J.P. Whitehead, M.-L. Bauchot, J.-C. Hureau, J. Nielsen and E. Tortonese (eds.) Fishes of the north-eastern Atlantic and the Mediterranean. UNESCO, Paris. Vol. 2.	Actinopteri	425	Labriformes	7	Labridae	7	Symphodus	1	3
Symphodus melops	9	9 ¬± 0	9	FishBase	FishBase ref no.: 4742	Quignard, J.-P. and A. Pras , 1986 Labridae. p. 919-942. In P.J.P. Whitehead, M.-L. Bauchot, J.-C. Hureau, J. Nielsen and E. Tortonese (eds.) Fishes of the north-eastern Atlantic and the Mediterranean. UNESCO, Paris. Vol. 2.	Actinopteri	425	Labriformes	7	Labridae	7	Symphodus	1	3
Symphodus melops	9	9 ¬± 0	9	AnAge	AnAge ref no.: 454	Froese and Pauly FishBase	Actinopteri	425	Labriformes	7	Labridae	7	Symphodus	1	3
Tautogolabrus adspersus	6	5.5 ¬± 1	6	FishBase	FishBase ref no.: 1009	Serchuk, F. and C. Cole , 1974 Age and growth of the cunner, Tautogolabrus adspersus (Waldbaum), Pisces (Labridae), in the Weweantic River Estuary, Massachusetts. Chesapeake Sci. 15(4):205-213.	Actinopteri	425	Labriformes	7	Labridae	7	Tautogolabrus	1	4
Tautogolabrus adspersus	4	5.5 ¬± 1	6	FishBase	FishBase ref no.: 273	Nigrelli, R.F. , 1959 Longevity of fishes in captivity, with special reference to those kept in the New York Aquarium. p. 212-230. In G.E.W. Wolstehnolmen and M. O'Connor (eds.) Ciba Foundation Colloquium on Ageing: the life span of animals. Vol. 5., Churchill, London.	Actinopteri	425	Labriformes	7	Labridae	7	Tautogolabrus	1	4
Tautogolabrus adspersus	6	5.5 ¬± 1	6	FishBase	FishBase ref no.: 6486	Hostetter, E.B. and T.A. Munroe , 1993 Age, growth, and reproduction of tautog, Tautoga onitis (Labridae: Perciformes) from coastal waters of Virginia. Fish. Bull. 91:45-64.	Actinopteri	425	Labriformes	7	Labridae	7	Tautogolabrus	1	4
Tautogolabrus adspersus	6	5.5 ¬± 1	6	AnAge	AnAge ref no.: 454	Froese and Pauly FishBase	Actinopteri	425	Labriformes	7	Labridae	7	Tautogolabrus	1	4
Thalassoma bifasciatum	3	3.33 ¬± 0.58	3	FishBase	FishBase ref no.: 3420	Aldenhoven, J.M. , 1986 Local variation in mortality rates and life-expectancy estimates of the coral-reef fish Centropyge bicolor (Pisces: Pomacanthide). Mar. Biol. 92:237-244.	Actinopteri	425	Labriformes	7	Labridae	7	Thalassoma	1	3
Thalassoma bifasciatum	4	3.33 ¬± 0.58	3	FishBase	FishBase ref no.: 273	Nigrelli, R.F. , 1959 Longevity of fishes in captivity, with special reference to those kept in the New York Aquarium. p. 212-230. In G.E.W. Wolstehnolmen and M. O'Connor (eds.) Ciba Foundation Colloquium on Ageing: the life span of animals. Vol. 5., Churchill, London.	Actinopteri	425	Labriformes	7	Labridae	7	Thalassoma	1	3
Thalassoma bifasciatum	3	3.33 ¬± 0.58	3	AnAge	AnAge ref no.: 454	Froese and Pauly FishBase	Actinopteri	425	Labriformes	7	Labridae	7	Thalassoma	1	3
Datnioides undecimradiatus	10	15 ¬± 7.07	15	The Aquarium Wiki	Unknown	NA	Actinopteri	425	Lobotiformes	1	Datnioididae	1	Datnioides	1	2
Datnioides undecimradiatus	20	15 ¬± 7.07	15	The Aquarium Wiki	Unknown	NA	Actinopteri	425	Lobotiformes	1	Datnioididae	1	Datnioides	1	2
Lophius piscatorius	24	17.6 ¬± 8.79	24	FishBase	FishBase ref no.: 46508	Landa, J., P. Pereda, R. Duarte and M. Azevedo , 2001 Growth of anglerfish (Lophius piscatorius and L. budegassa) in Atlantic Iberian waters. Fish. Res. 51(2-3):363-376.	Actinopteri	425	Lophiiformes	1	Lophiidae	1	Lophius	1	5
Lophius piscatorius	9	17.6 ¬± 8.79	24	FishBase	FishBase ref no.: 27030	Stergiou, K.I., E.D. Christou, D. Georgopoulous, A. Zenetos and C. Souvermezoglou , 1997 The Hellenic seas: physics, chemistry, biology and fisheries. p. 415-538. In A.D. Ansell, R.N. Gibson and M. Barnes (eds.). Oceanography and marine biology: an annual review. UCL Press.	Actinopteri	425	Lophiiformes	1	Lophiidae	1	Lophius	1	5
Lophius piscatorius	7	17.6 ¬± 8.79	24	FishBase	FishBase ref no.: 27030	Stergiou, K.I., E.D. Christou, D. Georgopoulous, A. Zenetos and C. Souvermezoglou , 1997 The Hellenic seas: physics, chemistry, biology and fisheries. p. 415-538. In A.D. Ansell, R.N. Gibson and M. Barnes (eds.). Oceanography and marine biology: an annual review. UCL Press.	Actinopteri	425	Lophiiformes	1	Lophiidae	1	Lophius	1	5
Lophius piscatorius	24	17.6 ¬± 8.79	24	FishBase	FishBase ref no.: 46508	Landa, J., P. Pereda, R. Duarte and M. Azevedo , 2001 Growth of anglerfish (Lophius piscatorius and L. budegassa) in Atlantic Iberian waters. Fish. Res. 51(2-3):363-376.	Actinopteri	425	Lophiiformes	1	Lophiidae	1	Lophius	1	5
Lophius piscatorius	24	17.6 ¬± 8.79	24	AnAge	AnAge ref no.: 454	Froese and Pauly FishBase	Actinopteri	425	Lophiiformes	1	Lophiidae	1	Lophius	1	5
Lutjanus erythropterus	8	29.09 ¬± 11.42	32	FishBase	FishBase ref no.: 5739	Chen, C.Y., S.Y. Yeh and H.C. Liu , 1984 Age and growth of Lutjanus malabaricus in the northwestern shelf off Australia. Acta Oceanogr. Taiwan. 15:154-164.	Actinopteri	425	Lutjaniformes	1	Lutjanidae	1	Lutjanus	1	11
Lutjanus erythropterus	33	29.09 ¬± 11.42	32	FishBase	FishBase ref no.: 116872	Fry, G.C. and D.A. Milton , 2009 Age, growth and mortality estimates for populations of red snappers Lutjanus erythropterus and L. malabaricus from northern Australia and eastern Indonesia. Fish. Sci. 75:1219-1229.	Actinopteri	425	Lutjaniformes	1	Lutjanidae	1	Lutjanus	1	11
Lutjanus erythropterus	34	29.09 ¬± 11.42	32	FishBase	FishBase ref no.: 116872	Fry, G.C. and D.A. Milton , 2009 Age, growth and mortality estimates for populations of red snappers Lutjanus erythropterus and L. malabaricus from northern Australia and eastern Indonesia. Fish. Sci. 75:1219-1229.	Actinopteri	425	Lutjaniformes	1	Lutjanidae	1	Lutjanus	1	11
Lutjanus erythropterus	26	29.09 ¬± 11.42	32	FishBase	FishBase ref no.: 116872	Fry, G.C. and D.A. Milton , 2009 Age, growth and mortality estimates for populations of red snappers Lutjanus erythropterus and L. malabaricus from northern Australia and eastern Indonesia. Fish. Sci. 75:1219-1229.	Actinopteri	425	Lutjaniformes	1	Lutjanidae	1	Lutjanus	1	11
Lutjanus erythropterus	37	29.09 ¬± 11.42	32	FishBase	FishBase ref no.: 116872	Fry, G.C. and D.A. Milton , 2009 Age, growth and mortality estimates for populations of red snappers Lutjanus erythropterus and L. malabaricus from northern Australia and eastern Indonesia. Fish. Sci. 75:1219-1229.	Actinopteri	425	Lutjaniformes	1	Lutjanidae	1	Lutjanus	1	11
Lutjanus erythropterus	40	29.09 ¬± 11.42	32	FishBase	FishBase ref no.: 116872	Fry, G.C. and D.A. Milton , 2009 Age, growth and mortality estimates for populations of red snappers Lutjanus erythropterus and L. malabaricus from northern Australia and eastern Indonesia. Fish. Sci. 75:1219-1229.	Actinopteri	425	Lutjaniformes	1	Lutjanidae	1	Lutjanus	1	11
Lutjanus erythropterus	42	29.09 ¬± 11.42	32	FishBase	FishBase ref no.: 116872	Fry, G.C. and D.A. Milton , 2009 Age, growth and mortality estimates for populations of red snappers Lutjanus erythropterus and L. malabaricus from northern Australia and eastern Indonesia. Fish. Sci. 75:1219-1229.	Actinopteri	425	Lutjaniformes	1	Lutjanidae	1	Lutjanus	1	11
Lutjanus erythropterus	28	29.09 ¬± 11.42	32	FishBase	FishBase ref no.: 116872	Fry, G.C. and D.A. Milton , 2009 Age, growth and mortality estimates for populations of red snappers Lutjanus erythropterus and L. malabaricus from northern Australia and eastern Indonesia. Fish. Sci. 75:1219-1229.	Actinopteri	425	Lutjaniformes	1	Lutjanidae	1	Lutjanus	1	11
Lutjanus erythropterus	8	29.09 ¬± 11.42	32	AnAge	AnAge ref no.: 454	Froese and Pauly FishBase	Actinopteri	425	Lutjaniformes	1	Lutjanidae	1	Lutjanus	1	11
Lutjanus erythropterus	32	29.09 ¬± 11.42	32	Wang et al., 2020	Newman 2000	NA	Actinopteri	425	Lutjaniformes	1	Lutjanidae	1	Lutjanus	1	11
Lutjanus erythropterus	32	29.09 ¬± 11.42	32	Dureuil et al., 2021	Newman et al., 2000a	NA	Actinopteri	425	Lutjaniformes	1	Lutjanidae	1	Lutjanus	1	11
Mugil cephalus	16	13 ¬± 2.73	12.5	FishBase	FishBase ref no.: 28725	Thomson, J.M. , 1963 Synopsis of the biological data on the grey mullet Mugil cephalus Linnaeus 1758. CSIRO Division of Fisheries and Oceanography, Fisheries Synopsis 1. 65 p.	Actinopteri	425	Mugiliformes	1	Mugilidae	1	Mugil	1	8
Mugil cephalus	11	13 ¬± 2.73	12.5	FishBase	FishBase ref no.: 273	Nigrelli, R.F. , 1959 Longevity of fishes in captivity, with special reference to those kept in the New York Aquarium. p. 212-230. In G.E.W. Wolstehnolmen and M. O'Connor (eds.) Ciba Foundation Colloquium on Ageing: the life span of animals. Vol. 5., Churchill, London.	Actinopteri	425	Mugiliformes	1	Mugilidae	1	Mugil	1	8
Mugil cephalus	9	13 ¬± 2.73	12.5	FishBase	FishBase ref no.: 6390	Kailola, P.J., M.J. Williams, P.C. Stewart, R.E. Reichelt, A. McNee and C. Grieve , 1993 Australian fisheries resources. Bureau of Resource Sciences, Canberra, Australia. 422 p.	Actinopteri	425	Mugiliformes	1	Mugilidae	1	Mugil	1	8
Mugil cephalus	13	13 ¬± 2.73	12.5	FishBase	FishBase ref no.: 31614	Paul, L.J. , 1992 Age and growth studies of New Zealand marine fishes, 1921-90: a review and bibliography. Aust. J. Mar. Freshwat. Res. 43:879-912.	Actinopteri	425	Mugiliformes	1	Mugilidae	1	Mugil	1	8
Mugil cephalus	16	13 ¬± 2.73	12.5	AnAge	AnAge ref no.: 454	Froese and Pauly FishBase	Actinopteri	425	Mugiliformes	1	Mugilidae	1	Mugil	1	8
Mugil cephalus	11	13 ¬± 2.73	12.5	Max Plank Institute for Demographic Research	MPIDR ref no.: [3] [71]	Altman, P.L. and D.S. Dittmer, eds. 1962. Growth, Including Reproduction and Morphological Development. Biological Handbooks. Washington, D. C.: Federation of American Societies for Experimental Biology.	Actinopteri	425	Mugiliformes	1	Mugilidae	1	Mugil	1	8
Mugil cephalus	12	13 ¬± 2.73	12.5	Status of Australian Fish Stocks Reports	SAFS ref.: [Virgona et al. 1998, Smith and Deguara 2002, Gaughan et al. 2006, Fisheries Queensland 2016]	NA	Actinopteri	425	Mugiliformes	1	Mugilidae	1	Mugil	1	8
Mugil cephalus	16	13 ¬± 2.73	12.5	Status of Australian Fish Stocks Reports	SAFS ref.: [Virgona et al. 1998, Smith and Deguara 2002, Gaughan et al. 2006, Fisheries Queensland 2016]	NA	Actinopteri	425	Mugiliformes	1	Mugilidae	1	Mugil	1	8
Benthosema glaciale	8	7.2 ¬± 1.79	8	FishBase	FishBase ref no.: 35388	Muus, B.J. and J.G. Nielsen , 1999 Sea fish. Scandinavian Fishing Year Book, Hedehusene, Denmark. 340 p.	Actinopteri	425	Myctophiformes	1	Myctophidae	1	Benthosema	1	5
Benthosema glaciale	8	7.2 ¬± 1.79	8	FishBase	FishBase ref no.: 51796	Gj√∏saeter, J. , 1973 The food of the myctophid fish, Benthosema glaciale (Reinhardt), from western Norway. Sarsia 52:53-58.	Actinopteri	425	Myctophiformes	1	Myctophidae	1	Benthosema	1	5
Benthosema glaciale	4	7.2 ¬± 1.79	8	FishBase	FishBase ref no.: 82363	Mauchline, J. , 1988 Growth and breeding of meso- and bathypelagic organisms of the Rockall Trough, northeastern Atlantic Ocean and evidence of seasonality. Mar. Biol. 98:387-393.	Actinopteri	425	Myctophiformes	1	Myctophidae	1	Benthosema	1	5
Benthosema glaciale	8	7.2 ¬± 1.79	8	AnAge	AnAge ref no.: 454	Froese and Pauly FishBase	Actinopteri	425	Myctophiformes	1	Myctophidae	1	Benthosema	1	5
Benthosema glaciale	8	7.2 ¬± 1.79	8	Dureuil et al., 2021	Gj√∏saeter, 1981a	NA	Actinopteri	425	Myctophiformes	1	Myctophidae	1	Benthosema	1	5
Hypomesus nipponensis	2	2 ¬± NA	2	Published articles	Marchetti, M.P., Moyle, P.B. and Levine, R., 2004. Invasive species profiling? Exploring the characteristics of non_native fishes across invasion stages in California. Freshwater biology, 49(5), pp.646-661.	NA	Actinopteri	425	Osmeriformes	6	Osmeridae	4	Hypomesus	2	1
Hypomesus transpacificus	1	1 ¬± 0	1	FishBase	FishBase ref no.: 12193	Hugg, D.O. , 1996 MAPFISH georeferenced mapping database. Freshwater and estuarine fishes of North America. Life Science Software. Dennis O. and Steven Hugg, 1278 Turkey Point Road, Edgewater, Maryland, USA.	Actinopteri	425	Osmeriformes	6	Osmeridae	4	Hypomesus	2	2
Hypomesus transpacificus	1	1 ¬± 0	1	Max Plank Institute for Demographic Research	MPIDR ref no.: [60] [143]	Erkkila, L.F., J.W. Moffett, O.B. Cope, B.R. Smith, and R.S. Nielson, 1950. Sacramento-San Joaquin Delta fishery resources: effects of Tracy pumping plant and delta cross channel. U.S. Fish and Wildlife Servie Special Scientific Report 56: 109.	Actinopteri	425	Osmeriformes	6	Osmeridae	4	Hypomesus	2	2
Osmerus eperlanus	10	10 ¬± 0	10	FishBase	FishBase ref no.: 682	Muus, B.J. and P. Dahlstr√∂m , 1967 Guide des poissons d'eau douce et p√™che. GEC Gads Forlag, Copenhague. 242 p.	Actinopteri	425	Osmeriformes	6	Osmeridae	4	Osmerus	1	2
Osmerus eperlanus	10	10 ¬± 0	10	AnAge	AnAge ref no.: 454	Froese and Pauly FishBase	Actinopteri	425	Osmeriformes	6	Osmeridae	4	Osmerus	1	2
Thaleichthys pacificus	5	4.8 ¬± 0.45	5	FishBase	FishBase ref no.: 12193	Hugg, D.O. , 1996 MAPFISH georeferenced mapping database. Freshwater and estuarine fishes of North America. Life Science Software. Dennis O. and Steven Hugg, 1278 Turkey Point Road, Edgewater, Maryland, USA.	Actinopteri	425	Osmeriformes	6	Osmeridae	4	Thaleichthys	1	5
Thaleichthys pacificus	5	4.8 ¬± 0.45	5	FishBase	FishBase ref no.: 12193	Hugg, D.O. , 1996 MAPFISH georeferenced mapping database. Freshwater and estuarine fishes of North America. Life Science Software. Dennis O. and Steven Hugg, 1278 Turkey Point Road, Edgewater, Maryland, USA.	Actinopteri	425	Osmeriformes	6	Osmeridae	4	Thaleichthys	1	5
Thaleichthys pacificus	5	4.8 ¬± 0.45	5	AnAge	AnAge ref no.: 1	Carey and Judge (2000) Longevity Records: Life Spans of Mammals, Birds, Amphibians, Reptiles, and Fish	Actinopteri	425	Osmeriformes	6	Osmeridae	4	Thaleichthys	1	5
Thaleichthys pacificus	4	4.8 ¬± 0.45	5	Max Plank Institute for Demographic Research	MPIDR ref no.: [3] [185]	Altman, P.L. and D.S. Dittmer, eds. 1962. Growth, Including Reproduction and Morphological Development. Biological Handbooks. Washington, D. C.: Federation of American Societies for Experimental Biology.	Actinopteri	425	Osmeriformes	6	Osmeridae	4	Thaleichthys	1	5
Thaleichthys pacificus	5	4.8 ¬± 0.45	5	Max Plank Institute for Demographic Research	MPIDR ref no.: [185]	Smith, W.E. and R.W. Saalfeld, 1955. Studies on Columbia River smelt, Thaleichthys pacificus (Richardson). Washington Department of Fishery Research Papers 1: 3-26.	Actinopteri	425	Osmeriformes	6	Osmeridae	4	Thaleichthys	1	5
Plecoglossus altivelis	3	2.5 ¬± 1	3	FishBase	FishBase ref no.: 12218	Chyung, M.-K. , 1977 The fishes of Korea. Il Ji Sa Publishing Co. Seoul, Korea. 727 p.	Actinopteri	425	Osmeriformes	6	Plecoglossidae	1	Plecoglossus	1	4
Plecoglossus altivelis	3	2.5 ¬± 1	3	FishBase	FishBase ref no.: 12218	Chyung, M.-K. , 1977 The fishes of Korea. Il Ji Sa Publishing Co. Seoul, Korea. 727 p.	Actinopteri	425	Osmeriformes	6	Plecoglossidae	1	Plecoglossus	1	4
Plecoglossus altivelis	1	2.5 ¬± 1	3	FishBase	FishBase ref no.: 51956	Tsukamoto, K. , 1991 Age and growth of ayu larvae Plecoglossus altivelis collected in the Nagara, Kiso and Tone River during the downstream migration. Nippon Suisan Gakkaishi 57(11):2013-2022.	Actinopteri	425	Osmeriformes	6	Plecoglossidae	1	Plecoglossus	1	4
Plecoglossus altivelis	3	2.5 ¬± 1	3	AnAge	AnAge ref no.:	NA	Actinopteri	425	Osmeriformes	6	Plecoglossidae	1	Plecoglossus	1	4
Mallotus villosus	10	7.5 ¬± 2.45	7	FishBase	FishBase ref no.: 72498	Beverton, R.J.H., J.R. Beddington and D.M. Lavigne , 1985 Marine mammals and fisheries. Boston: G. Allen & Unwin.	Actinopteri	425	Osmeriformes	6	Salangidae	1	Mallotus	1	9
Mallotus villosus	5	7.5 ¬± 2.45	7	FishBase	FishBase ref no.: 796	Beverton, R.J.H. and S.J. Holt , 1959 A review of the lifespans and mortality rates of fish in nature, and their relation to growth and other physiological characteristics. p. 142-180. In G.E.W. Wolstenholme and M. O'Connor (eds.) CIBA Foundation colloquia on ageing: the lifespan of animals. volume 5. J & A Churchill Ltd, London.	Actinopteri	425	Osmeriformes	6	Salangidae	1	Mallotus	1	9
Mallotus villosus	5	7.5 ¬± 2.45	7	FishBase	FishBase ref no.: 796	Beverton, R.J.H. and S.J. Holt , 1959 A review of the lifespans and mortality rates of fish in nature, and their relation to growth and other physiological characteristics. p. 142-180. In G.E.W. Wolstenholme and M. O'Connor (eds.) CIBA Foundation colloquia on ageing: the lifespan of animals. volume 5. J & A Churchill Ltd, London.	Actinopteri	425	Osmeriformes	6	Salangidae	1	Mallotus	1	9
Mallotus villosus	5.5	7.5 ¬± 2.45	7	FishBase	FishBase ref no.: 56348	Naumento, N.I. , 2003 Pacific capelin. p. 58-62. In S.A. Siniakov, N.I. Naumenko, Yu.P. Diakov, O.G. Zolotov and B.B. Vronsky (eds.). Condition of biological resources of the Northwest Pacific. Petropavlovsk-Kamchatsky, KamchatNIRO.	Actinopteri	425	Osmeriformes	6	Salangidae	1	Mallotus	1	9
Mallotus villosus	5	7.5 ¬± 2.45	7	FishBase	FishBase ref no.: 56348	Naumento, N.I. , 2003 Pacific capelin. p. 58-62. In S.A. Siniakov, N.I. Naumenko, Yu.P. Diakov, O.G. Zolotov and B.B. Vronsky (eds.). Condition of biological resources of the Northwest Pacific. Petropavlovsk-Kamchatsky, KamchatNIRO.	Actinopteri	425	Osmeriformes	6	Salangidae	1	Mallotus	1	9
Mallotus villosus	10	7.5 ¬± 2.45	7	FishBase	FishBase ref no.: 72498	Beverton, R.J.H., J.R. Beddington and D.M. Lavigne , 1985 Marine mammals and fisheries. Boston: G. Allen & Unwin.	Actinopteri	425	Osmeriformes	6	Salangidae	1	Mallotus	1	9
Mallotus villosus	10	7.5 ¬± 2.45	7	AnAge	AnAge ref no.: 1	Carey and Judge (2000) Longevity Records: Life Spans of Mammals, Birds, Amphibians, Reptiles, and Fish	Actinopteri	425	Osmeriformes	6	Salangidae	1	Mallotus	1	9
Mallotus villosus	7	7.5 ¬± 2.45	7	Max Plank Institute for Demographic Research	MPIDR ref no.: [3]	Altman, P.L. and D.S. Dittmer, eds. 1962. Growth, Including Reproduction and Morphological Development. Biological Handbooks. Washington, D. C.: Federation of American Societies for Experimental Biology.	Actinopteri	425	Osmeriformes	6	Salangidae	1	Mallotus	1	9
Mallotus villosus	10	7.5 ¬± 2.45	7	Max Plank Institute for Demographic Research	MPIDR ref no.: [27]	Beverton, R.J.H., J.R. Beddington, and D.M. Lavigne, eds. 1985. Marine Mammals and Fisheries. Boston: G. Allen & Unwin.	Actinopteri	425	Osmeriformes	6	Salangidae	1	Mallotus	1	9
Gymnarchus niloticus	4	9 ¬± 7.07	9	The Aquarium Wiki	Unknown	NA	Actinopteri	425	Osteoglossiformes	5	Gymnarchidae	1	Gymnarchus	1	2
Gymnarchus niloticus	14	9 ¬± 7.07	9	The Aquarium Wiki	Unknown	NA	Actinopteri	425	Osteoglossiformes	5	Gymnarchidae	1	Gymnarchus	1	2
Pollimyrus isidori	28.92	28.96 ¬± 0.06	28.96	FishBase	FishBase ref no.: 273	Nigrelli, R.F. , 1959 Longevity of fishes in captivity, with special reference to those kept in the New York Aquarium. p. 212-230. In G.E.W. Wolstehnolmen and M. O'Connor (eds.) Ciba Foundation Colloquium on Ageing: the life span of animals. Vol. 5., Churchill, London.	Actinopteri	425	Osteoglossiformes	5	Mormyridae	1	Pollimyrus	1	2
Pollimyrus isidori	29	28.96 ¬± 0.06	28.96	AnAge	AnAge ref no.: 1	Carey and Judge (2000) Longevity Records: Life Spans of Mammals, Birds, Amphibians, Reptiles, and Fish	Actinopteri	425	Osteoglossiformes	5	Mormyridae	1	Pollimyrus	1	2
Arapaima gigas	15	17.5 ¬± 3.54	17.5	The Aquarium Wiki	Unknown	NA	Actinopteri	425	Osteoglossiformes	5	Osteoglossidae	3	Arapaima	1	2
Arapaima gigas	20	17.5 ¬± 3.54	17.5	The Aquarium Wiki	Unknown	NA	Actinopteri	425	Osteoglossiformes	5	Osteoglossidae	3	Arapaima	1	2
Heterotis niloticus	8	10 ¬± 2.83	10	The Aquarium Wiki	Unknown	NA	Actinopteri	425	Osteoglossiformes	5	Osteoglossidae	3	Heterotis	1	2
Heterotis niloticus	12	10 ¬± 2.83	10	The Aquarium Wiki	Unknown	NA	Actinopteri	425	Osteoglossiformes	5	Osteoglossidae	3	Heterotis	1	2
Scleropages formosus	8	13 ¬± 7.07	13	The Aquarium Wiki	Unknown	NA	Actinopteri	425	Osteoglossiformes	5	Osteoglossidae	3	Scleropages	1	2
Scleropages formosus	18	13 ¬± 7.07	13	The Aquarium Wiki	Unknown	NA	Actinopteri	425	Osteoglossiformes	5	Osteoglossidae	3	Scleropages	1	2
Anoplopoma fimbria	94	91.75 ¬± 20.17	94	FishBase	FishBase ref no.: 55701	Munk, K.M. , 2001 Maximum ages of groundfishes in waters off Alaska and British Columbia and consideration of age determination. Alaska Fish. Res. Bull. 8(1):12-21.	Actinopteri	425	Perciformes	97	Anoplopomatidae	1	Anoplopoma	1	4
Anoplopoma fimbria	65	91.75 ¬± 20.17	94	FishBase	FishBase ref no.: 39324	Beamish, R.J. and G.A. MacFarlane , 2000 Reevaluation of the interpretation of annuli from otoliths of a long-lived fish Anoplopoma fimbria. Fish. Res. 46(1-3):105-111.	Actinopteri	425	Perciformes	97	Anoplopomatidae	1	Anoplopoma	1	4
Anoplopoma fimbria	94	91.75 ¬± 20.17	94	FishBase	FishBase ref no.: 55701	Munk, K.M. , 2001 Maximum ages of groundfishes in waters off Alaska and British Columbia and consideration of age determination. Alaska Fish. Res. Bull. 8(1):12-21.	Actinopteri	425	Perciformes	97	Anoplopomatidae	1	Anoplopoma	1	4
Anoplopoma fimbria	114	91.75 ¬± 20.17	94	AnAge	AnAge ref no.: 22	Cailliet et al. (2001) Age determination and validation studies of marine fishes: do deep- dwellers live longer?	Actinopteri	425	Perciformes	97	Anoplopomatidae	1	Anoplopoma	1	4
Dolloidraco longedorsalis	19	19 ¬± NA	19	FishBase	FishBase ref no.: 107704	La Mesa, M. and M. Vacchi , 2001 Age and growth of high Antarctic notothenioid fish. Antarctic Science 13(3):227-235.	Actinopteri	425	Perciformes	97	Artedidraconidae	1	Dolloidraco	1	1
Bovichtus diacanthus	5	5 ¬± NA	5	FishBase	FishBase ref no.: 104812	La Mesa, M. and J. Eastman , 2012 First data on age and sexual maturity of the Tristan klipfish, Bovichtus diacanthus (Bovichtidae) from Tristan da Cunha, South Atlantic. Antarctic Science 24(2):115-120.	Actinopteri	425	Perciformes	97	Bovichtidae	1	Bovichtus	1	1
Chaenocephalus aceratus	17	17 ¬± NA	17	FishBase	FishBase ref no.: 107705	La Mesa, M., J. Ashford, E. Larson and M. Vacchi , 2004 Age and growth of Scotia Sea icefish, Chaenocephalus aceratus, from the South Shetland Islands. Antarctic Science 16(3):253-262.	Actinopteri	425	Perciformes	97	Channichthyidae	3	Chaenocephalus	1	1
Chionodraco hamatus	10	10 ¬± NA	10	FishBase	FishBase ref no.: 107704	La Mesa, M. and M. Vacchi , 2001 Age and growth of high Antarctic notothenioid fish. Antarctic Science 13(3):227-235.	Actinopteri	425	Perciformes	97	Channichthyidae	3	Chionodraco	2	1
Chionodraco myersi	17	17 ¬± NA	17	FishBase	FishBase ref no.: 107704	La Mesa, M. and M. Vacchi , 2001 Age and growth of high Antarctic notothenioid fish. Antarctic Science 13(3):227-235.	Actinopteri	425	Perciformes	97	Channichthyidae	3	Chionodraco	2	1
Cottus gobio	10	5.83 ¬± 2.23	5.5	FishBase	FishBase ref no.: 74370	Sepp√§l√§, T., J.C. Chubb, E. Niemel√§ and E.T. Valtonen , 2007 Introduced bullheads Cottus gobio and infection with plerocercoids of Schistocephalus cotti in the Utsjoki, an Arctic river in Finland. J. Fish Biol. 70(6):1865-1876.	Actinopteri	425	Perciformes	97	Cottidae	2	Cottus	1	6
Cottus gobio	6	5.83 ¬± 2.23	5.5	FishBase	FishBase ref no.: 796	Beverton, R.J.H. and S.J. Holt , 1959 A review of the lifespans and mortality rates of fish in nature, and their relation to growth and other physiological characteristics. p. 142-180. In G.E.W. Wolstenholme and M. O'Connor (eds.) CIBA Foundation colloquia on ageing: the lifespan of animals. volume 5. J & A Churchill Ltd, London.	Actinopteri	425	Perciformes	97	Cottidae	2	Cottus	1	6
Cottus gobio	6	5.83 ¬± 2.23	5.5	FishBase	FishBase ref no.: 796	Beverton, R.J.H. and S.J. Holt , 1959 A review of the lifespans and mortality rates of fish in nature, and their relation to growth and other physiological characteristics. p. 142-180. In G.E.W. Wolstenholme and M. O'Connor (eds.) CIBA Foundation colloquia on ageing: the lifespan of animals. volume 5. J & A Churchill Ltd, London.	Actinopteri	425	Perciformes	97	Cottidae	2	Cottus	1	6
Cottus gobio	4	5.83 ¬± 2.23	5.5	FishBase	FishBase ref no.: 796	Beverton, R.J.H. and S.J. Holt , 1959 A review of the lifespans and mortality rates of fish in nature, and their relation to growth and other physiological characteristics. p. 142-180. In G.E.W. Wolstenholme and M. O'Connor (eds.) CIBA Foundation colloquia on ageing: the lifespan of animals. volume 5. J & A Churchill Ltd, London.	Actinopteri	425	Perciformes	97	Cottidae	2	Cottus	1	6
Cottus gobio	4	5.83 ¬± 2.23	5.5	FishBase	FishBase ref no.: 796	Beverton, R.J.H. and S.J. Holt , 1959 A review of the lifespans and mortality rates of fish in nature, and their relation to growth and other physiological characteristics. p. 142-180. In G.E.W. Wolstenholme and M. O'Connor (eds.) CIBA Foundation colloquia on ageing: the lifespan of animals. volume 5. J & A Churchill Ltd, London.	Actinopteri	425	Perciformes	97	Cottidae	2	Cottus	1	6
Cottus gobio	5	5.83 ¬± 2.23	5.5	AnAge	AnAge ref no.: 454	Froese and Pauly FishBase	Actinopteri	425	Perciformes	97	Cottidae	2	Cottus	1	6
Myoxocephalus scorpius	18	18 ¬± 0	18	FishBase	FishBase ref no.: 122394	Spies, I., K.. Aydin, D. Nichol, W. Palsson, G.R. Hoff and T.T. TenBrink , 2016 19. Assessment of the sculpin stock complex in the Bering Sea and Aleutian Islands. NPFMC Stock Assessment and Fishery Evaluation Reports, 46 p.	Actinopteri	425	Perciformes	97	Cottidae	2	Myoxocephalus	1	2
Myoxocephalus scorpius	18	18 ¬± 0	18	FishBase	FishBase ref no.: 122394	Spies, I., K.. Aydin, D. Nichol, W. Palsson, G.R. Hoff and T.T. TenBrink , 2016 19. Assessment of the sculpin stock complex in the Bering Sea and Aleutian Islands. NPFMC Stock Assessment and Fishery Evaluation Reports, 46 p.	Actinopteri	425	Perciformes	97	Cottidae	2	Myoxocephalus	1	2
Cyclopterus lumpus	13	10.25 ¬± 3.4	11	FishBase	FishBase ref no.: 54207	Thorsteinsson, V. , 1981 The aging validation of the lumpsucker (Cyclopterus lumpus) and the age composition of the lumpsucker in Icelandic lumpsucker fisheries. International Council for the Exploration of the Sea 1-24.	Actinopteri	425	Perciformes	97	Cyclopteridae	1	Cyclopterus	1	4
Cyclopterus lumpus	6	10.25 ¬± 3.4	11	FishBase	FishBase ref no.: 9737	Davenport, J. , 1985 Synopsis of biological data on the lumpsucker Cyclopterus lumpus (Linnaeus 1758). FAO Fisheries Synopsis No. 147. 31 p.	Actinopteri	425	Perciformes	97	Cyclopteridae	1	Cyclopterus	1	4
Cyclopterus lumpus	13	10.25 ¬± 3.4	11	FishBase	FishBase ref no.: 9737	Davenport, J. , 1985 Synopsis of biological data on the lumpsucker Cyclopterus lumpus (Linnaeus 1758). FAO Fisheries Synopsis No. 147. 31 p.	Actinopteri	425	Perciformes	97	Cyclopteridae	1	Cyclopterus	1	4
Cyclopterus lumpus	9	10.25 ¬± 3.4	11	FishBase	FishBase ref no.: 9737	Davenport, J. , 1985 Synopsis of biological data on the lumpsucker Cyclopterus lumpus (Linnaeus 1758). FAO Fisheries Synopsis No. 147. 31 p.	Actinopteri	425	Perciformes	97	Cyclopteridae	1	Cyclopterus	1	4
Apeltes quadracus	3	2.6 ¬± 1.14	3	FishBase	FishBase ref no.: 12193	Hugg, D.O. , 1996 MAPFISH georeferenced mapping database. Freshwater and estuarine fishes of North America. Life Science Software. Dennis O. and Steven Hugg, 1278 Turkey Point Road, Edgewater, Maryland, USA.	Actinopteri	425	Perciformes	97	Gasterosteidae	2	Apeltes	1	5
Apeltes quadracus	4	2.6 ¬± 1.14	3	FishBase	FishBase ref no.: 273	Nigrelli, R.F. , 1959 Longevity of fishes in captivity, with special reference to those kept in the New York Aquarium. p. 212-230. In G.E.W. Wolstehnolmen and M. O'Connor (eds.) Ciba Foundation Colloquium on Ageing: the life span of animals. Vol. 5., Churchill, London.	Actinopteri	425	Perciformes	97	Gasterosteidae	2	Apeltes	1	5
Apeltes quadracus	2	2.6 ¬± 1.14	3	FishBase	FishBase ref no.: 27549	Murdy, E.O., R.S. Birdsong and J.A. Musick , 1997 Fishes of Chesapeake Bay. Smithsonian Institution Press Washington and London. 324 p.	Actinopteri	425	Perciformes	97	Gasterosteidae	2	Apeltes	1	5
Apeltes quadracus	1	2.6 ¬± 1.14	3	FishBase	FishBase ref no.: 27549	Murdy, E.O., R.S. Birdsong and J.A. Musick , 1997 Fishes of Chesapeake Bay. Smithsonian Institution Press Washington and London. 324 p.	Actinopteri	425	Perciformes	97	Gasterosteidae	2	Apeltes	1	5
Apeltes quadracus	3	2.6 ¬± 1.14	3	AnAge	AnAge ref no.: 454	Froese and Pauly FishBase	Actinopteri	425	Perciformes	97	Gasterosteidae	2	Apeltes	1	5
Pungitius pungitius	5	4.67 ¬± 0.58	5	FishBase	FishBase ref no.: 27547	Morrow, J.E. , 1980 The freshwater fishes of Alaska. University of. B.C. Animal Resources Ecology Library. 248p.	Actinopteri	425	Perciformes	97	Gasterosteidae	2	Pungitius	1	3
Pungitius pungitius	4	4.67 ¬± 0.58	5	FishBase	FishBase ref no.: 796	Beverton, R.J.H. and S.J. Holt , 1959 A review of the lifespans and mortality rates of fish in nature, and their relation to growth and other physiological characteristics. p. 142-180. In G.E.W. Wolstenholme and M. O'Connor (eds.) CIBA Foundation colloquia on ageing: the lifespan of animals. volume 5. J & A Churchill Ltd, London.	Actinopteri	425	Perciformes	97	Gasterosteidae	2	Pungitius	1	3
Pungitius pungitius	5	4.67 ¬± 0.58	5	AnAge	AnAge ref no.: 454	Froese and Pauly FishBase	Actinopteri	425	Perciformes	97	Gasterosteidae	2	Pungitius	1	3
Harpagifer antarcticus	9	9 ¬± 0	9	FishBase	FishBase ref no.: 5191	Hureau, J.-C. , 1990 Harpagiferidae. p. 357-363. In O. Gon and P.C. Heemstra (eds.) Fishes of the Southern Ocean. J.L.B. Smith Institute of Ichthyology, Grahamstown, South Africa. 462 p.	Actinopteri	425	Perciformes	97	Harpagiferidae	1	Harpagifer	1	3
Harpagifer antarcticus	9	9 ¬± 0	9	FishBase	FishBase ref no.: 104812	La Mesa, M. and J. Eastman , 2012 First data on age and sexual maturity of the Tristan klipfish, Bovichtus diacanthus (Bovichtidae) from Tristan da Cunha, South Atlantic. Antarctic Science 24(2):115-120.	Actinopteri	425	Perciformes	97	Harpagiferidae	1	Harpagifer	1	3
Harpagifer antarcticus	9	9 ¬± 0	9	AnAge	AnAge ref no.: 454	Froese and Pauly FishBase	Actinopteri	425	Perciformes	97	Harpagiferidae	1	Harpagifer	1	3
Ophiodon elongatus	25	20.33 ¬± 4.03	20	FishBase	FishBase ref no.: 55701	Munk, K.M. , 2001 Maximum ages of groundfishes in waters off Alaska and British Columbia and consideration of age determination. Alaska Fish. Res. Bull. 8(1):12-21.	Actinopteri	425	Perciformes	97	Hexagrammidae	1	Ophiodon	1	6
Ophiodon elongatus	25	20.33 ¬± 4.03	20	FishBase	FishBase ref no.: 55701	Munk, K.M. , 2001 Maximum ages of groundfishes in waters off Alaska and British Columbia and consideration of age determination. Alaska Fish. Res. Bull. 8(1):12-21.	Actinopteri	425	Perciformes	97	Hexagrammidae	1	Ophiodon	1	6
Ophiodon elongatus	16	20.33 ¬± 4.03	20	FishBase	FishBase ref no.: 56049	Shanks, A.L. and G.L. Eckert , 2005 Population persistence of California Current fishes and benthic crustaceans: a marine drift paradox. Ecol. Monogr. 75:505-524.	Actinopteri	425	Perciformes	97	Hexagrammidae	1	Ophiodon	1	6
Ophiodon elongatus	20	20.33 ¬± 4.03	20	AnAge	AnAge ref no.: 1	Carey and Judge (2000) Longevity Records: Life Spans of Mammals, Birds, Amphibians, Reptiles, and Fish	Actinopteri	425	Perciformes	97	Hexagrammidae	1	Ophiodon	1	6
Ophiodon elongatus	20	20.33 ¬± 4.03	20	Max Plank Institute for Demographic Research	MPIDR ref no.: [130]	Miller, D.J. and J.J. Geibel, 1973. Summary of blue rockfish and lingcod life histories; A reef ecology study; and giant kelp, Macrocystis pyrifera, experiments in Monterey Bay, California. California Fish Game 158:137.	Actinopteri	425	Perciformes	97	Hexagrammidae	1	Ophiodon	1	6
Ophiodon elongatus	16	20.33 ¬± 4.03	20	Max Plank Institute for Demographic Research	MPIDR ref no.: [3]	Altman, P.L. and D.S. Dittmer, eds. 1962. Growth, Including Reproduction and Morphological Development. Biological Handbooks. Washington, D. C.: Federation of American Societies for Experimental Biology.	Actinopteri	425	Perciformes	97	Hexagrammidae	1	Ophiodon	1	6
Dissostichus mawsoni	39	34.2 ¬± 3.35	35	FishBase	FishBase ref no.: 88081	Brooks, C.M., A.H. Andrews, J.R. Ashford, N. Ramanna, C.D. Jones, C.C. Lundstrom and G.M. Cailliet , 2011 Age estimation and lead-radium dating of Antarctic toothfish (Dissostichus mawsoni) in the Ross Sea. Polar Biol. 34:329-338.	Actinopteri	425	Perciformes	97	Nototheniidae	9	Dissostichus	1	5
Dissostichus mawsoni	31	34.2 ¬± 3.35	35	FishBase	FishBase ref no.: 41453	Burchett, M.S., A. Devries and A.J. Briggs , 1984 Age determination and growth of Dissostichus mawsoni (Norman, 1937) (Pisces, Notothenidae) from McMurdo Sound (Antarctica). Cybium 8(1):27-31.	Actinopteri	425	Perciformes	97	Nototheniidae	9	Dissostichus	1	5
Dissostichus mawsoni	35	34.2 ¬± 3.35	35	FishBase	FishBase ref no.: 107704	La Mesa, M. and M. Vacchi , 2001 Age and growth of high Antarctic notothenioid fish. Antarctic Science 13(3):227-235.	Actinopteri	425	Perciformes	97	Nototheniidae	9	Dissostichus	1	5
Dissostichus mawsoni	31	34.2 ¬± 3.35	35	AnAge	AnAge ref no.: 454	Froese and Pauly FishBase	Actinopteri	425	Perciformes	97	Nototheniidae	9	Dissostichus	1	5
Dissostichus mawsoni	35	34.2 ¬± 3.35	35	Australian Fisheries Management Authority	Unknown	NA	Actinopteri	425	Perciformes	97	Nototheniidae	9	Dissostichus	1	5
Gobionotothen gibberifrons	14	14 ¬± NA	14	FishBase	FishBase ref no.: 117667	Daniels, R.A. , 1983 Demographic characteristics of an Antarctic plunderfish, Harpagifer bispinis antarcticus. Mar. Ecol. Prog. Ser. 13:181-187.	Actinopteri	425	Perciformes	97	Nototheniidae	9	Gobionotothen	1	1
Lepidonotothen squamifrons	19	16.33 ¬± 3.08	17	FishBase	FishBase ref no.: 5789	Duhamel, G. and C. Ozouf-Costaz , 1985 Age, growth and reproductive biology of Notothenia squamifrons Gunther, 1880 from the Indian sector of the southern ocean. Polar Biol. 4:143-153.	Actinopteri	425	Perciformes	97	Nototheniidae	9	Lepidonotothen	1	6
Lepidonotothen squamifrons	15	16.33 ¬± 3.08	17	FishBase	FishBase ref no.: 5179	Dewitt, H.H., P.C. Heemstra and O. Gon , 1990 Nototheniidae. p. 279-331. In O. Gon and P.C. Heemstra (eds.) Fishes of the Southern Ocean. J.L.B. Smith Institute of Ichthyology, Grahamstown, South Africa.	Actinopteri	425	Perciformes	97	Nototheniidae	9	Lepidonotothen	1	6
Lepidonotothen squamifrons	12	16.33 ¬± 3.08	17	FishBase	FishBase ref no.: 5789	Duhamel, G. and C. Ozouf-Costaz , 1985 Age, growth and reproductive biology of Notothenia squamifrons Gunther, 1880 from the Indian sector of the southern ocean. Polar Biol. 4:143-153.	Actinopteri	425	Perciformes	97	Nototheniidae	9	Lepidonotothen	1	6
Lepidonotothen squamifrons	19	16.33 ¬± 3.08	17	FishBase	FishBase ref no.: 5789	Duhamel, G. and C. Ozouf-Costaz , 1985 Age, growth and reproductive biology of Notothenia squamifrons Gunther, 1880 from the Indian sector of the southern ocean. Polar Biol. 4:143-153.	Actinopteri	425	Perciformes	97	Nototheniidae	9	Lepidonotothen	1	6
Lepidonotothen squamifrons	14	16.33 ¬± 3.08	17	FishBase	FishBase ref no.: 117667	Daniels, R.A. , 1983 Demographic characteristics of an Antarctic plunderfish, Harpagifer bispinis antarcticus. Mar. Ecol. Prog. Ser. 13:181-187.	Actinopteri	425	Perciformes	97	Nototheniidae	9	Lepidonotothen	1	6
Lepidonotothen squamifrons	19	16.33 ¬± 3.08	17	AnAge	AnAge ref no.: 454	Froese and Pauly FishBase	Actinopteri	425	Perciformes	97	Nototheniidae	9	Lepidonotothen	1	6
Notothenia coriiceps	18	12.5 ¬± 7.78	12.5	FishBase	FishBase ref no.: 115051	Cali, F., E. Riginella, M. La Mesa and C. Mazzoldi , 2017 Life history traits of Notothenia rossii and N. coriiceps along the southern Scotia Arc. Polar Biology. DOI 10.1007/s00300-016-2066-z	Actinopteri	425	Perciformes	97	Nototheniidae	9	Notothenia	2	2
Notothenia coriiceps	7	12.5 ¬± 7.78	12.5	FishBase	FishBase ref no.: 122792	Uzunova, E.P., L.A. Kenderov, T.R. Stefanov , 2020 Fish species recorded in the coastal area of the South Bay, Livingston Island, South Shetlands. Acta Zoologica Bulgarica (in press):1-6.	Actinopteri	425	Perciformes	97	Nototheniidae	9	Notothenia	2	2
Notothenia rossii	16	16 ¬± 3.26	16	FishBase	FishBase ref no.: 28106	Chekunova, V.I. and A.G. Naumov , 1982 Energy metabolism and food requirements of the marbled notothenia, Notothenia rossi marmorata (Nototheniidae). J. Ichthyol. 22(2):112-121.	Actinopteri	425	Perciformes	97	Nototheniidae	9	Notothenia	2	11
Notothenia rossii	12	16 ¬± 3.26	16	FishBase	FishBase ref no.: 28106	Chekunova, V.I. and A.G. Naumov , 1982 Energy metabolism and food requirements of the marbled notothenia, Notothenia rossi marmorata (Nototheniidae). J. Ichthyol. 22(2):112-121.	Actinopteri	425	Perciformes	97	Nototheniidae	9	Notothenia	2	11
Notothenia rossii	14	16 ¬± 3.26	16	FishBase	FishBase ref no.: 115051	Cali, F., E. Riginella, M. La Mesa and C. Mazzoldi , 2017 Life history traits of Notothenia rossii and N. coriiceps along the southern Scotia Arc. Polar Biology. DOI 10.1007/s00300-016-2066-z	Actinopteri	425	Perciformes	97	Nototheniidae	9	Notothenia	2	11
Notothenia rossii	16	16 ¬± 3.26	16	FishBase	FishBase ref no.: 115051	Cali, F., E. Riginella, M. La Mesa and C. Mazzoldi , 2017 Life history traits of Notothenia rossii and N. coriiceps along the southern Scotia Arc. Polar Biology. DOI 10.1007/s00300-016-2066-z	Actinopteri	425	Perciformes	97	Nototheniidae	9	Notothenia	2	11
Notothenia rossii	16	16 ¬± 3.26	16	FishBase	FishBase ref no.: 115051	Cali, F., E. Riginella, M. La Mesa and C. Mazzoldi , 2017 Life history traits of Notothenia rossii and N. coriiceps along the southern Scotia Arc. Polar Biology. DOI 10.1007/s00300-016-2066-z	Actinopteri	425	Perciformes	97	Nototheniidae	9	Notothenia	2	11
Notothenia rossii	24	16 ¬± 3.26	16	FishBase	FishBase ref no.: 115051	Cali, F., E. Riginella, M. La Mesa and C. Mazzoldi , 2017 Life history traits of Notothenia rossii and N. coriiceps along the southern Scotia Arc. Polar Biology. DOI 10.1007/s00300-016-2066-z	Actinopteri	425	Perciformes	97	Nototheniidae	9	Notothenia	2	11
Notothenia rossii	16	16 ¬± 3.26	16	FishBase	FishBase ref no.: 115051	Cali, F., E. Riginella, M. La Mesa and C. Mazzoldi , 2017 Life history traits of Notothenia rossii and N. coriiceps along the southern Scotia Arc. Polar Biology. DOI 10.1007/s00300-016-2066-z	Actinopteri	425	Perciformes	97	Nototheniidae	9	Notothenia	2	11
Notothenia rossii	13	16 ¬± 3.26	16	FishBase	FishBase ref no.: 117667	Daniels, R.A. , 1983 Demographic characteristics of an Antarctic plunderfish, Harpagifer bispinis antarcticus. Mar. Ecol. Prog. Ser. 13:181-187.	Actinopteri	425	Perciformes	97	Nototheniidae	9	Notothenia	2	11
Notothenia rossii	19	16 ¬± 3.26	16	FishBase	FishBase ref no.: 117667	Daniels, R.A. , 1983 Demographic characteristics of an Antarctic plunderfish, Harpagifer bispinis antarcticus. Mar. Ecol. Prog. Ser. 13:181-187.	Actinopteri	425	Perciformes	97	Nototheniidae	9	Notothenia	2	11
Notothenia rossii	14	16 ¬± 3.26	16	FishBase	FishBase ref no.: 117667	Daniels, R.A. , 1983 Demographic characteristics of an Antarctic plunderfish, Harpagifer bispinis antarcticus. Mar. Ecol. Prog. Ser. 13:181-187.	Actinopteri	425	Perciformes	97	Nototheniidae	9	Notothenia	2	11
Notothenia rossii	16	16 ¬± 3.26	16	AnAge	AnAge ref no.: 454	Froese and Pauly FishBase	Actinopteri	425	Perciformes	97	Nototheniidae	9	Notothenia	2	11
Trematomus bernacchii	10	12.38 ¬± 5.45	10	FishBase	FishBase ref no.: 5179	Dewitt, H.H., P.C. Heemstra and O. Gon , 1990 Nototheniidae. p. 279-331. In O. Gon and P.C. Heemstra (eds.) Fishes of the Southern Ocean. J.L.B. Smith Institute of Ichthyology, Grahamstown, South Africa.	Actinopteri	425	Perciformes	97	Nototheniidae	9	Trematomus	4	8
Trematomus bernacchii	10	12.38 ¬± 5.45	10	FishBase	FishBase ref no.: 1071	Hureau, J.-C. , 1970 Biologie compar√©e de quelques poissons antarctiques (Notothenidae). Bull. Inst. Oc√©anogr. Monaco 68(1391):1-244.	Actinopteri	425	Perciformes	97	Nototheniidae	9	Trematomus	4	8
Trematomus bernacchii	7	12.38 ¬± 5.45	10	FishBase	FishBase ref no.: 1071	Hureau, J.-C. , 1970 Biologie compar√©e de quelques poissons antarctiques (Notothenidae). Bull. Inst. Oc√©anogr. Monaco 68(1391):1-244.	Actinopteri	425	Perciformes	97	Nototheniidae	9	Trematomus	4	8
Trematomus bernacchii	11	12.38 ¬± 5.45	10	FishBase	FishBase ref no.: 107704	La Mesa, M. and M. Vacchi , 2001 Age and growth of high Antarctic notothenioid fish. Antarctic Science 13(3):227-235.	Actinopteri	425	Perciformes	97	Nototheniidae	9	Trematomus	4	8
Trematomus bernacchii	21	12.38 ¬± 5.45	10	FishBase	FishBase ref no.: 107704	La Mesa, M. and M. Vacchi , 2001 Age and growth of high Antarctic notothenioid fish. Antarctic Science 13(3):227-235.	Actinopteri	425	Perciformes	97	Nototheniidae	9	Trematomus	4	8
Trematomus bernacchii	21	12.38 ¬± 5.45	10	FishBase	FishBase ref no.: 107704	La Mesa, M. and M. Vacchi , 2001 Age and growth of high Antarctic notothenioid fish. Antarctic Science 13(3):227-235.	Actinopteri	425	Perciformes	97	Nototheniidae	9	Trematomus	4	8
Trematomus bernacchii	9	12.38 ¬± 5.45	10	FishBase	FishBase ref no.: 117667	Daniels, R.A. , 1983 Demographic characteristics of an Antarctic plunderfish, Harpagifer bispinis antarcticus. Mar. Ecol. Prog. Ser. 13:181-187.	Actinopteri	425	Perciformes	97	Nototheniidae	9	Trematomus	4	8
Trematomus bernacchii	10	12.38 ¬± 5.45	10	AnAge	AnAge ref no.: 454	Froese and Pauly FishBase	Actinopteri	425	Perciformes	97	Nototheniidae	9	Trematomus	4	8
Trematomus hansoni	11	13.33 ¬± 5.86	11	FishBase	FishBase ref no.: 107704	La Mesa, M. and M. Vacchi , 2001 Age and growth of high Antarctic notothenioid fish. Antarctic Science 13(3):227-235.	Actinopteri	425	Perciformes	97	Nototheniidae	9	Trematomus	4	3
Trematomus hansoni	20	13.33 ¬± 5.86	11	FishBase	FishBase ref no.: 107704	La Mesa, M. and M. Vacchi , 2001 Age and growth of high Antarctic notothenioid fish. Antarctic Science 13(3):227-235.	Actinopteri	425	Perciformes	97	Nototheniidae	9	Trematomus	4	3
Trematomus hansoni	9	13.33 ¬± 5.86	11	FishBase	FishBase ref no.: 117667	Daniels, R.A. , 1983 Demographic characteristics of an Antarctic plunderfish, Harpagifer bispinis antarcticus. Mar. Ecol. Prog. Ser. 13:181-187.	Actinopteri	425	Perciformes	97	Nototheniidae	9	Trematomus	4	3
Trematomus loennbergii	23	23 ¬± NA	23	FishBase	FishBase ref no.: 107704	La Mesa, M. and M. Vacchi , 2001 Age and growth of high Antarctic notothenioid fish. Antarctic Science 13(3):227-235.	Actinopteri	425	Perciformes	97	Nototheniidae	9	Trematomus	4	1
Trematomus scotti	22	22 ¬± NA	22	FishBase	FishBase ref no.: 107704	La Mesa, M. and M. Vacchi , 2001 Age and growth of high Antarctic notothenioid fish. Antarctic Science 13(3):227-235.	Actinopteri	425	Perciformes	97	Nototheniidae	9	Trematomus	4	1
Etheostoma cragini	3	3 ¬± 0	3	FishBase	FishBase ref no.: 12193	Hugg, D.O. , 1996 MAPFISH georeferenced mapping database. Freshwater and estuarine fishes of North America. Life Science Software. Dennis O. and Steven Hugg, 1278 Turkey Point Road, Edgewater, Maryland, USA.	Actinopteri	425	Perciformes	97	Percidae	8	Etheostoma	2	2
Etheostoma cragini	3	3 ¬± 0	3	AnAge	AnAge ref no.: 454	Froese and Pauly FishBase	Actinopteri	425	Perciformes	97	Percidae	8	Etheostoma	2	2
Etheostoma spectabile	1	1.5 ¬± 0.71	1.5	The Aquarium Wiki	Unknown	NA	Actinopteri	425	Perciformes	97	Percidae	8	Etheostoma	2	2
Etheostoma spectabile	2	1.5 ¬± 0.71	1.5	The Aquarium Wiki	Unknown	NA	Actinopteri	425	Perciformes	97	Percidae	8	Etheostoma	2	2
Gymnocephalus cernua	10	9 ¬± 1.87	10	FishBase	FishBase ref no.: 59043	Kottelat, M. and J. Freyhof , 2007 Handbook of European freshwater fishes. Publications Kottelat, Cornol and Freyhof, Berlin. 646 pp.	Actinopteri	425	Perciformes	97	Percidae	8	Gymnocephalus	1	5
Gymnocephalus cernua	10	9 ¬± 1.87	10	FishBase	FishBase ref no.: 59043	Kottelat, M. and J. Freyhof , 2007 Handbook of European freshwater fishes. Publications Kottelat, Cornol and Freyhof, Berlin. 646 pp.	Actinopteri	425	Perciformes	97	Percidae	8	Gymnocephalus	1	5
Gymnocephalus cernua	7	9 ¬± 1.87	10	FishBase	FishBase ref no.: 59043	Kottelat, M. and J. Freyhof , 2007 Handbook of European freshwater fishes. Publications Kottelat, Cornol and Freyhof, Berlin. 646 pp.	Actinopteri	425	Perciformes	97	Percidae	8	Gymnocephalus	1	5
Gymnocephalus cernua	11	9 ¬± 1.87	10	FishBase	FishBase ref no.: 120759	Eakins, R.J. , 2019 Ruffe. Ontario Freshwater Fishes Life History Database. Version 4.86. Online database. (http://www.ontariofishes.ca), accessed 06 August 2019	Actinopteri	425	Perciformes	97	Percidae	8	Gymnocephalus	1	5
Gymnocephalus cernua	7	9 ¬± 1.87	10	FishBase	FishBase ref no.: 120759	Eakins, R.J. , 2019 Ruffe. Ontario Freshwater Fishes Life History Database. Version 4.86. Online database. (http://www.ontariofishes.ca), accessed 06 August 2019	Actinopteri	425	Perciformes	97	Percidae	8	Gymnocephalus	1	5
Perca flavescens	11	11 ¬± 1.73	12	FishBase	FishBase ref no.: 12193	Hugg, D.O. , 1996 MAPFISH georeferenced mapping database. Freshwater and estuarine fishes of North America. Life Science Software. Dennis O. and Steven Hugg, 1278 Turkey Point Road, Edgewater, Maryland, USA.	Actinopteri	425	Perciformes	97	Percidae	8	Perca	2	5
Perca flavescens	12	11 ¬± 1.73	12	FishBase	FishBase ref no.: 273	Nigrelli, R.F. , 1959 Longevity of fishes in captivity, with special reference to those kept in the New York Aquarium. p. 212-230. In G.E.W. Wolstehnolmen and M. O'Connor (eds.) Ciba Foundation Colloquium on Ageing: the life span of animals. Vol. 5., Churchill, London.	Actinopteri	425	Perciformes	97	Percidae	8	Perca	2	5
Perca flavescens	12	11 ¬± 1.73	12	AnAge	AnAge ref no.: 454	Froese and Pauly FishBase	Actinopteri	425	Perciformes	97	Percidae	8	Perca	2	5
Perca flavescens	12	11 ¬± 1.73	12	Max Plank Institute for Demographic Research	MPIDR ref no.: [3] [71]	Altman, P.L. and D.S. Dittmer, eds. 1962. Growth, Including Reproduction and Morphological Development. Biological Handbooks. Washington, D. C.: Federation of American Societies for Experimental Biology.	Actinopteri	425	Perciformes	97	Percidae	8	Perca	2	5
Perca flavescens	8	11 ¬± 1.73	12	Max Plank Institute for Demographic Research	MPIDR ref no.: [70]	Flower, M.S.S., 1925. Contributions to our knowledge of the duration of life in vertebrate animals - I. Fishes. Proceedings of the Zoological Society of London 1925(1): 247-267.	Actinopteri	425	Perciformes	97	Percidae	8	Perca	2	5
Perca fluviatilis	22	14.16 ¬± 6.25	12.6	FishBase	FishBase ref no.: 796	Beverton, R.J.H. and S.J. Holt , 1959 A review of the lifespans and mortality rates of fish in nature, and their relation to growth and other physiological characteristics. p. 142-180. In G.E.W. Wolstenholme and M. O'Connor (eds.) CIBA Foundation colloquia on ageing: the lifespan of animals. volume 5. J & A Churchill Ltd, London.	Actinopteri	425	Perciformes	97	Percidae	8	Perca	2	16
Perca fluviatilis	10.7	14.16 ¬± 6.25	12.6	FishBase	FishBase ref no.: 273	Nigrelli, R.F. , 1959 Longevity of fishes in captivity, with special reference to those kept in the New York Aquarium. p. 212-230. In G.E.W. Wolstehnolmen and M. O'Connor (eds.) Ciba Foundation Colloquium on Ageing: the life span of animals. Vol. 5., Churchill, London.	Actinopteri	425	Perciformes	97	Percidae	8	Perca	2	16
Perca fluviatilis	22	14.16 ¬± 6.25	12.6	FishBase	FishBase ref no.: 796	Beverton, R.J.H. and S.J. Holt , 1959 A review of the lifespans and mortality rates of fish in nature, and their relation to growth and other physiological characteristics. p. 142-180. In G.E.W. Wolstenholme and M. O'Connor (eds.) CIBA Foundation colloquia on ageing: the lifespan of animals. volume 5. J & A Churchill Ltd, London.	Actinopteri	425	Perciformes	97	Percidae	8	Perca	2	16
Perca fluviatilis	17	14.16 ¬± 6.25	12.6	FishBase	FishBase ref no.: 4843	Treasurer, J.W., R. Owen and E. Bowers , 1992 The population dynamics of pike, Esox lucius, and perch, Perca fluviatilis, in a simple predator-prey system. Environ. Biol. Fishes 34(1):65-78.	Actinopteri	425	Perciformes	97	Percidae	8	Perca	2	16
Perca fluviatilis	17	14.16 ¬± 6.25	12.6	FishBase	FishBase ref no.: 4843	Treasurer, J.W., R. Owen and E. Bowers , 1992 The population dynamics of pike, Esox lucius, and perch, Perca fluviatilis, in a simple predator-prey system. Environ. Biol. Fishes 34(1):65-78.	Actinopteri	425	Perciformes	97	Percidae	8	Perca	2	16
Perca fluviatilis	14.5	14.16 ¬± 6.25	12.6	FishBase	FishBase ref no.: 56502	Podlesnyi, A.V. , 1958 Fishes of Enisey, their environments and use. P. 97-178 in Pravdin, I.F. and P.L. Pirozhnikov (Eds.). Commercial fishes of Ob and Enisey and their use. Izv. VNIORH 44. Moscow, Pishchepromizdat.	Actinopteri	425	Perciformes	97	Percidae	8	Perca	2	16
Perca fluviatilis	9	14.16 ¬± 6.25	12.6	FishBase	FishBase ref no.: 58482	Kleanthidis, P.K. and K.I. Stergiou , 2006 Growth parameters and length-length relationships of Greek freshwater fishes. p. 69-77. In M.L.D. Palomares, K.I. Stergiou and D. Pauly (eds.) Fishes in databases and ecosystems. Fisheries Centre Research Reports 14(4). Fisheries Centre, University of British Columbia.	Actinopteri	425	Perciformes	97	Percidae	8	Perca	2	16
Perca fluviatilis	9	14.16 ¬± 6.25	12.6	FishBase	FishBase ref no.: 58482	Kleanthidis, P.K. and K.I. Stergiou , 2006 Growth parameters and length-length relationships of Greek freshwater fishes. p. 69-77. In M.L.D. Palomares, K.I. Stergiou and D. Pauly (eds.) Fishes in databases and ecosystems. Fisheries Centre Research Reports 14(4). Fisheries Centre, University of British Columbia.	Actinopteri	425	Perciformes	97	Percidae	8	Perca	2	16
Perca fluviatilis	5	14.16 ¬± 6.25	12.6	FishBase	FishBase ref no.: 58482	Kleanthidis, P.K. and K.I. Stergiou , 2006 Growth parameters and length-length relationships of Greek freshwater fishes. p. 69-77. In M.L.D. Palomares, K.I. Stergiou and D. Pauly (eds.) Fishes in databases and ecosystems. Fisheries Centre Research Reports 14(4). Fisheries Centre, University of British Columbia.	Actinopteri	425	Perciformes	97	Percidae	8	Perca	2	16
Perca fluviatilis	9	14.16 ¬± 6.25	12.6	FishBase	FishBase ref no.: 58482	Kleanthidis, P.K. and K.I. Stergiou , 2006 Growth parameters and length-length relationships of Greek freshwater fishes. p. 69-77. In M.L.D. Palomares, K.I. Stergiou and D. Pauly (eds.) Fishes in databases and ecosystems. Fisheries Centre Research Reports 14(4). Fisheries Centre, University of British Columbia.	Actinopteri	425	Perciformes	97	Percidae	8	Perca	2	16
Perca fluviatilis	21	14.16 ¬± 6.25	12.6	FishBase	FishBase ref no.: 59043	Kottelat, M. and J. Freyhof , 2007 Handbook of European freshwater fishes. Publications Kottelat, Cornol and Freyhof, Berlin. 646 pp.	Actinopteri	425	Perciformes	97	Percidae	8	Perca	2	16
Perca fluviatilis	22	14.16 ¬± 6.25	12.6	AnAge	AnAge ref no.: 1	Carey and Judge (2000) Longevity Records: Life Spans of Mammals, Birds, Amphibians, Reptiles, and Fish	Actinopteri	425	Perciformes	97	Percidae	8	Perca	2	16
Perca fluviatilis	5.7	14.16 ¬± 6.25	12.6	Max Plank Institute for Demographic Research	MPIDR ref no.: [70]	Flower, M.S.S., 1925. Contributions to our knowledge of the duration of life in vertebrate animals - I. Fishes. Proceedings of the Zoological Society of London 1925(1): 247-267.	Actinopteri	425	Perciformes	97	Percidae	8	Perca	2	16
Perca fluviatilis	10.7	14.16 ¬± 6.25	12.6	Max Plank Institute for Demographic Research	MPIDR ref no.: [71]	Flower, M.S.S., 1935. Further notes on the duration of life in animals. - I. Fishes: as determined by otolith and scale - readings and direct observations on living animals. Proceedings of the Zoological Society of London 1935: 265.	Actinopteri	425	Perciformes	97	Percidae	8	Perca	2	16
Perca fluviatilis	10	14.16 ¬± 6.25	12.6	Max Plank Institute for Demographic Research	MPIDR ref no.: [178]	Seemann, W., 1961. Der Sehlendorfer Binnensee...VI. Die Fisherei im Sehlendorfer Binnensee. Fisch. Hilfswiss 9: 603.	Actinopteri	425	Perciformes	97	Percidae	8	Perca	2	16
Perca fluviatilis	22	14.16 ¬± 6.25	12.6	Max Plank Institute for Demographic Research	MPIDR ref no.: [2]	Alm, G., 1951. Year class fluctuations and span of life of perch. Drottningholm: Institute of Freshwater Research, Drottningholm, Fishery Board of Sweden.	Actinopteri	425	Perciformes	97	Percidae	8	Perca	2	16
Percina caprodes	3	3 ¬± 0	3	FishBase	FishBase ref no.: 12193	Hugg, D.O. , 1996 MAPFISH georeferenced mapping database. Freshwater and estuarine fishes of North America. Life Science Software. Dennis O. and Steven Hugg, 1278 Turkey Point Road, Edgewater, Maryland, USA.	Actinopteri	425	Perciformes	97	Percidae	8	Percina	1	3
Percina caprodes	3	3 ¬± 0	3	AnAge	AnAge ref no.: 520	Philip Altman and Dorothy Dittmer (1962) Growth including reproduction and morphological development	Actinopteri	425	Perciformes	97	Percidae	8	Percina	1	3
Percina caprodes	3	3 ¬± 0	3	Max Plank Institute for Demographic Research	MPIDR ref no.: [3] [36]	Altman, P.L. and D.S. Dittmer, eds. 1962. Growth, Including Reproduction and Morphological Development. Biological Handbooks. Washington, D. C.: Federation of American Societies for Experimental Biology.	Actinopteri	425	Perciformes	97	Percidae	8	Percina	1	3
Sander lucioperca	17	16.67 ¬± 0.58	17	FishBase	FishBase ref no.: 59043	Kottelat, M. and J. Freyhof , 2007 Handbook of European freshwater fishes. Publications Kottelat, Cornol and Freyhof, Berlin. 646 pp.	Actinopteri	425	Perciformes	97	Percidae	8	Sander	2	3
Sander lucioperca	17	16.67 ¬± 0.58	17	FishBase	FishBase ref no.: 59043	Kottelat, M. and J. Freyhof , 2007 Handbook of European freshwater fishes. Publications Kottelat, Cornol and Freyhof, Berlin. 646 pp.	Actinopteri	425	Perciformes	97	Percidae	8	Sander	2	3
Sander lucioperca	16	16.67 ¬± 0.58	17	AnAge	AnAge ref no.: 454	Froese and Pauly FishBase	Actinopteri	425	Perciformes	97	Percidae	8	Sander	2	3
Sander vitreus	29	21.67 ¬± 7.47	23	FishBase	FishBase ref no.: 12193	Hugg, D.O. , 1996 MAPFISH georeferenced mapping database. Freshwater and estuarine fishes of North America. Life Science Software. Dennis O. and Steven Hugg, 1278 Turkey Point Road, Edgewater, Maryland, USA.	Actinopteri	425	Perciformes	97	Percidae	8	Sander	2	6
Sander vitreus	13	21.67 ¬± 7.47	23	FishBase	FishBase ref no.: 52263	Craig, J.F., J.A. Babaluk, S.G. Stevenson and P.C. Williams , 1995 Variation in growth and reproduction of walleye (Stizostedion vitreum) in three Manitoba lakes. Can. J. Zool. 73:367-372.	Actinopteri	425	Perciformes	97	Percidae	8	Sander	2	6
Sander vitreus	13	21.67 ¬± 7.47	23	FishBase	FishBase ref no.: 52263	Craig, J.F., J.A. Babaluk, S.G. Stevenson and P.C. Williams , 1995 Variation in growth and reproduction of walleye (Stizostedion vitreum) in three Manitoba lakes. Can. J. Zool. 73:367-372.	Actinopteri	425	Perciformes	97	Percidae	8	Sander	2	6
Sander vitreus	20	21.67 ¬± 7.47	23	FishBase	FishBase ref no.: 52263	Craig, J.F., J.A. Babaluk, S.G. Stevenson and P.C. Williams , 1995 Variation in growth and reproduction of walleye (Stizostedion vitreum) in three Manitoba lakes. Can. J. Zool. 73:367-372.	Actinopteri	425	Perciformes	97	Percidae	8	Sander	2	6
Sander vitreus	26	21.67 ¬± 7.47	23	FishBase	FishBase ref no.: 120608	Eakins, R.J. , 2019 Walleye (yellow pickerel). Ontario Freshwater Fishes Life History Database. Version 4.85. Online database. (http://www.ontariofishes.ca; http://www.ontariofishes.ca/home.htm), accessed¬†25 June 2019.	Actinopteri	425	Perciformes	97	Percidae	8	Sander	2	6
Sander vitreus	29	21.67 ¬± 7.47	23	AnAge	AnAge ref no.: 454	Froese and Pauly FishBase	Actinopteri	425	Perciformes	97	Percidae	8	Sander	2	6
Pholis gunnellus	5	4.89 ¬± 3.95	5	FishBase	FishBase ref no.: 72462	Altman, P.L. and D.S. Dittmer , 1962 Growth, including reproduction and morphological development. Federation of American Societies for Experimental Biology.	Actinopteri	425	Perciformes	97	Pholidae	1	Pholis	1	6
Pholis gunnellus	1.17	4.89 ¬± 3.95	5	FishBase	FishBase ref no.: 273	Nigrelli, R.F. , 1959 Longevity of fishes in captivity, with special reference to those kept in the New York Aquarium. p. 212-230. In G.E.W. Wolstehnolmen and M. O'Connor (eds.) Ciba Foundation Colloquium on Ageing: the life span of animals. Vol. 5., Churchill, London.	Actinopteri	425	Perciformes	97	Pholidae	1	Pholis	1	6
Pholis gunnellus	12	4.89 ¬± 3.95	5	FishBase	FishBase ref no.: 45544	Gunnarsson, √Å and K. Gunnarsson , 2002 Temperature effects on growth and maturity of butterfish (Pholis gunnellus) in Iceland. J. Mar. Biol. Ass. U.K. 82(5):903-906.	Actinopteri	425	Perciformes	97	Pholidae	1	Pholis	1	6
Pholis gunnellus	5	4.89 ¬± 3.95	5	AnAge	AnAge ref no.: 520	Philip Altman and Dorothy Dittmer (1962) Growth including reproduction and morphological development	Actinopteri	425	Perciformes	97	Pholidae	1	Pholis	1	6
Pholis gunnellus	1.2	4.89 ¬± 3.95	5	Max Plank Institute for Demographic Research	MPIDR ref no.: [70]	Flower, M.S.S., 1925. Contributions to our knowledge of the duration of life in vertebrate animals - I. Fishes. Proceedings of the Zoological Society of London 1925(1): 247-267.	Actinopteri	425	Perciformes	97	Pholidae	1	Pholis	1	6
Pholis gunnellus	5	4.89 ¬± 3.95	5	Max Plank Institute for Demographic Research	MPIDR ref no.: [3] [159]	Altman, P.L. and D.S. Dittmer, eds. 1962. Growth, Including Reproduction and Morphological Development. Biological Handbooks. Washington, D. C.: Federation of American Societies for Experimental Biology.	Actinopteri	425	Perciformes	97	Pholidae	1	Pholis	1	6
Adelosebastes latens	35	36 ¬± 1.41	36	Published articles	Kurbanov, Y.K. and Michalutin, E.A., 2022. New Data on Adelosebastes latens (Sebastidae) from the Region of the Underwater Elevations of the Hawaiian-Emperor Seamount Chain (Northern Pacific Ocean). Journal of Ichthyology, 62(1), pp.79-88.	NA	Actinopteri	425	Perciformes	97	Sebastidae	60	Adelosebastes	1	2
Adelosebastes latens	37	36 ¬± 1.41	36	Published articles	Kurbanov, Y.K. and Michalutin, E.A., 2022. New Data on Adelosebastes latens (Sebastidae) from the Region of the Underwater Elevations of the Hawaiian-Emperor Seamount Chain (Northern Pacific Ocean). Journal of Ichthyology, 62(1), pp.79-88.	NA	Actinopteri	425	Perciformes	97	Sebastidae	60	Adelosebastes	1	2
Sebastes aleutianus	205	183.33 ¬± 33.57	205	FishBase	FishBase ref no.: 55701	Munk, K.M. , 2001 Maximum ages of groundfishes in waters off Alaska and British Columbia and consideration of age determination. Alaska Fish. Res. Bull. 8(1):12-21.	Actinopteri	425	Perciformes	97	Sebastidae	60	Sebastes	57	6
Sebastes aleutianus	205	183.33 ¬± 33.57	205	FishBase	FishBase ref no.: 39247	Cailliet, G.M., A.H. Andrews, E.J. Burton, D.L. Watters, D.E. Kline and L.A. Ferry-Graham , 2001 Age determination and validation studies of marine fishes: do deep-dwellers live longer?. Exp. Geront. 36:739-764.	Actinopteri	425	Perciformes	97	Sebastidae	60	Sebastes	57	6
Sebastes aleutianus	140	183.33 ¬± 33.57	205	FishBase	FishBase ref no.: 72507	Chilton, D.E. , 1982 Age determination methods for fishes studies by the groundfish program at the Pacific biological station. In D.E. Chilton and R.J. Beamish (eds.), Canadian Special Publication of Fish. and Aquatic Sciences, Vol. 102.	Actinopteri	425	Perciformes	97	Sebastidae	60	Sebastes	57	6
Sebastes aleutianus	205	183.33 ¬± 33.57	205	AnAge	AnAge ref no.: 22	Cailliet et al. (2001) Age determination and validation studies of marine fishes: do deep- dwellers live longer?	Actinopteri	425	Perciformes	97	Sebastidae	60	Sebastes	57	6
Sebastes aleutianus	140	183.33 ¬± 33.57	205	Max Plank Institute for Demographic Research	MPIDR ref no.: [41]	Chilton, D.E., 1982. Age determination methods for fishes studies by the groundfish program at the Pacific biological station. In D.E. Chilton and R.J. Beamish (eds.), Canadian Special Publication of Fisheries and Aquatic Sciences, Vol. 102. Ottawa: Dep	Actinopteri	425	Perciformes	97	Sebastidae	60	Sebastes	57	6
Sebastes aleutianus	205	183.33 ¬± 33.57	205	Kolora and Owens et al., 2021	Kolora and Owens et al., 2021 ref no.: 6	NA	Actinopteri	425	Perciformes	97	Sebastidae	60	Sebastes	57	6
Sebastes alutus	103	60.94 ¬± 36.51	53.5	FishBase	FishBase ref no.: 93933	Edwards, A.M., P.J. Starr and R. Haigh , 2012 Stock assessment for Pacific ocean perch (Sebastes alutus) in Queen Charlotte Sound, British Columbia. DFO Can. Sci. Advis. Sec. Res. Doc. 2011/111. 172 p.	Actinopteri	425	Perciformes	97	Sebastidae	60	Sebastes	57	18
Sebastes alutus	35	60.94 ¬± 36.51	53.5	FishBase	FishBase ref no.: 1226	Major, R. and H. Shippen , 1970 Synopsis of biological data on Pacific Ocean perch Sebastodes alutus. FAO Spec. Synops. (79) and NOAA Circ. (347):38 p.	Actinopteri	425	Perciformes	97	Sebastidae	60	Sebastes	57	18
Sebastes alutus	30	60.94 ¬± 36.51	53.5	FishBase	FishBase ref no.: 1226	Major, R. and H. Shippen , 1970 Synopsis of biological data on Pacific Ocean perch Sebastodes alutus. FAO Spec. Synops. (79) and NOAA Circ. (347):38 p.	Actinopteri	425	Perciformes	97	Sebastidae	60	Sebastes	57	18
Sebastes alutus	72	60.94 ¬± 36.51	53.5	FishBase	FishBase ref no.: 3491	Beamish, R.J. , 1979 New information on the longevity of Pacific Ocean perch (Sebastes alutus). J. Fish. Res. Board Can. 36:1395-1400.	Actinopteri	425	Perciformes	97	Sebastidae	60	Sebastes	57	18
Sebastes alutus	26	60.94 ¬± 36.51	53.5	FishBase	FishBase ref no.: 3491	Beamish, R.J. , 1979 New information on the longevity of Pacific Ocean perch (Sebastes alutus). J. Fish. Res. Board Can. 36:1395-1400.	Actinopteri	425	Perciformes	97	Sebastidae	60	Sebastes	57	18
Sebastes alutus	28	60.94 ¬± 36.51	53.5	FishBase	FishBase ref no.: 3491	Beamish, R.J. , 1979 New information on the longevity of Pacific Ocean perch (Sebastes alutus). J. Fish. Res. Board Can. 36:1395-1400.	Actinopteri	425	Perciformes	97	Sebastidae	60	Sebastes	57	18
Sebastes alutus	77	60.94 ¬± 36.51	53.5	FishBase	FishBase ref no.: 3491	Beamish, R.J. , 1979 New information on the longevity of Pacific Ocean perch (Sebastes alutus). J. Fish. Res. Board Can. 36:1395-1400.	Actinopteri	425	Perciformes	97	Sebastidae	60	Sebastes	57	18
Sebastes alutus	26	60.94 ¬± 36.51	53.5	FishBase	FishBase ref no.: 3491	Beamish, R.J. , 1979 New information on the longevity of Pacific Ocean perch (Sebastes alutus). J. Fish. Res. Board Can. 36:1395-1400.	Actinopteri	425	Perciformes	97	Sebastidae	60	Sebastes	57	18
Sebastes alutus	24	60.94 ¬± 36.51	53.5	FishBase	FishBase ref no.: 3491	Beamish, R.J. , 1979 New information on the longevity of Pacific Ocean perch (Sebastes alutus). J. Fish. Res. Board Can. 36:1395-1400.	Actinopteri	425	Perciformes	97	Sebastidae	60	Sebastes	57	18
Sebastes alutus	16	60.94 ¬± 36.51	53.5	FishBase	FishBase ref no.: 5483	Echeverria, T.W. , 1987 Thirty-four species of California rockfishes: maturity and seasonality of reproduction. Fish. Bull. 85(2):229-250.	Actinopteri	425	Perciformes	97	Sebastidae	60	Sebastes	57	18
Sebastes alutus	100	60.94 ¬± 36.51	53.5	FishBase	FishBase ref no.: 5487	Leaman, B.M. , 1991 Reproductive styles and life history variables relative to exploitation and management of Sebastes stocks. Environ. Biol. Fishes 30:253-271.	Actinopteri	425	Perciformes	97	Sebastidae	60	Sebastes	57	18
Sebastes alutus	98	60.94 ¬± 36.51	53.5	FishBase	FishBase ref no.: 55701	Munk, K.M. , 2001 Maximum ages of groundfishes in waters off Alaska and British Columbia and consideration of age determination. Alaska Fish. Res. Bull. 8(1):12-21.	Actinopteri	425	Perciformes	97	Sebastidae	60	Sebastes	57	18
Sebastes alutus	100	60.94 ¬± 36.51	53.5	FishBase	FishBase ref no.: 93933	Edwards, A.M., P.J. Starr and R. Haigh , 2012 Stock assessment for Pacific ocean perch (Sebastes alutus) in Queen Charlotte Sound, British Columbia. DFO Can. Sci. Advis. Sec. Res. Doc. 2011/111. 172 p.	Actinopteri	425	Perciformes	97	Sebastidae	60	Sebastes	57	18
Sebastes alutus	103	60.94 ¬± 36.51	53.5	FishBase	FishBase ref no.: 93933	Edwards, A.M., P.J. Starr and R. Haigh , 2012 Stock assessment for Pacific ocean perch (Sebastes alutus) in Queen Charlotte Sound, British Columbia. DFO Can. Sci. Advis. Sec. Res. Doc. 2011/111. 172 p.	Actinopteri	425	Perciformes	97	Sebastidae	60	Sebastes	57	18
Sebastes alutus	100	60.94 ¬± 36.51	53.5	AnAge	AnAge ref no.: 22	Cailliet et al. (2001) Age determination and validation studies of marine fishes: do deep- dwellers live longer?	Actinopteri	425	Perciformes	97	Sebastidae	60	Sebastes	57	18
Sebastes alutus	26	60.94 ¬± 36.51	53.5	Max Plank Institute for Demographic Research	MPIDR ref no.: [22]	Beamish, R.J., 1979. New information on the longevity of Pacific ocean perch (Sebastes alutus). Journal of the Fisheries Research Board of Canada 36: 1395-1400.	Actinopteri	425	Perciformes	97	Sebastidae	60	Sebastes	57	18
Sebastes alutus	28	60.94 ¬± 36.51	53.5	Max Plank Institute for Demographic Research	MPIDR ref no.: [22]	Beamish, R.J., 1979. New information on the longevity of Pacific ocean perch (Sebastes alutus). Journal of the Fisheries Research Board of Canada 36: 1395-1400.	Actinopteri	425	Perciformes	97	Sebastidae	60	Sebastes	57	18
Sebastes alutus	105	60.94 ¬± 36.51	53.5	Kolora and Owens et al., 2021	Kolora and Owens et al., 2021 ref no.: 6	NA	Actinopteri	425	Perciformes	97	Sebastidae	60	Sebastes	57	18
Sebastes atrovirens	20	22.5 ¬± 2.89	22.5	FishBase	FishBase ref no.: 39277	Reilly, P.N., D. Wilson-Vandenberg, R.N. Lea, C. Wilson and M. Sullivan , 1994 Recreational angler's guide to the common nearshore fishes of northern and central California. Calif. Dept. Fish. Game, Marine Resources Leaflet.	Actinopteri	425	Perciformes	97	Sebastidae	60	Sebastes	57	4
Sebastes atrovirens	25	22.5 ¬± 2.89	22.5	FishBase	FishBase ref no.: 56049	Shanks, A.L. and G.L. Eckert , 2005 Population persistence of California Current fishes and benthic crustaceans: a marine drift paradox. Ecol. Monogr. 75:505-524.	Actinopteri	425	Perciformes	97	Sebastidae	60	Sebastes	57	4
Sebastes atrovirens	20	22.5 ¬± 2.89	22.5	AnAge	AnAge ref no.: 22	Cailliet et al. (2001) Age determination and validation studies of marine fishes: do deep- dwellers live longer?	Actinopteri	425	Perciformes	97	Sebastidae	60	Sebastes	57	4
Sebastes atrovirens	25	22.5 ¬± 2.89	22.5	Kolora and Owens et al., 2021	Kolora and Owens et al., 2021 ref no.: 41	NA	Actinopteri	425	Perciformes	97	Sebastidae	60	Sebastes	57	4
Sebastes auriculatus	34	28.2 ¬± 7.95	34	FishBase	FishBase ref no.: 56049	Shanks, A.L. and G.L. Eckert , 2005 Population persistence of California Current fishes and benthic crustaceans: a marine drift paradox. Ecol. Monogr. 75:505-524.	Actinopteri	425	Perciformes	97	Sebastidae	60	Sebastes	57	5
Sebastes auriculatus	19	28.2 ¬± 7.95	34	FishBase	FishBase ref no.: 5483	Echeverria, T.W. , 1987 Thirty-four species of California rockfishes: maturity and seasonality of reproduction. Fish. Bull. 85(2):229-250.	Actinopteri	425	Perciformes	97	Sebastidae	60	Sebastes	57	5
Sebastes auriculatus	34	28.2 ¬± 7.95	34	FishBase	FishBase ref no.: 56049	Shanks, A.L. and G.L. Eckert , 2005 Population persistence of California Current fishes and benthic crustaceans: a marine drift paradox. Ecol. Monogr. 75:505-524.	Actinopteri	425	Perciformes	97	Sebastidae	60	Sebastes	57	5
Sebastes auriculatus	20	28.2 ¬± 7.95	34	AnAge	AnAge ref no.: 22	Cailliet et al. (2001) Age determination and validation studies of marine fishes: do deep- dwellers live longer?	Actinopteri	425	Perciformes	97	Sebastidae	60	Sebastes	57	5
Sebastes auriculatus	34	28.2 ¬± 7.95	34	Kolora and Owens et al., 2021	Kolora and Owens et al., 2021 ref no.: 6	NA	Actinopteri	425	Perciformes	97	Sebastidae	60	Sebastes	57	5
Sebastes aurora	75	71.75 ¬± 40.59	75	FishBase	FishBase ref no.: 55644	Love, M.S., M. Yoklavich and L. Thorsteinson , 2002 The rockfishes of the Northeast Pacific. University of California Press. 404 p.	Actinopteri	425	Perciformes	97	Sebastidae	60	Sebastes	57	4
Sebastes aurora	19	71.75 ¬± 40.59	75	FishBase	FishBase ref no.: 5483	Echeverria, T.W. , 1987 Thirty-four species of California rockfishes: maturity and seasonality of reproduction. Fish. Bull. 85(2):229-250.	Actinopteri	425	Perciformes	97	Sebastidae	60	Sebastes	57	4
Sebastes aurora	75	71.75 ¬± 40.59	75	FishBase	FishBase ref no.: 56049	Shanks, A.L. and G.L. Eckert , 2005 Population persistence of California Current fishes and benthic crustaceans: a marine drift paradox. Ecol. Monogr. 75:505-524.	Actinopteri	425	Perciformes	97	Sebastidae	60	Sebastes	57	4
Sebastes aurora	118	71.75 ¬± 40.59	75	Kolora and Owens et al., 2021	Kolora and Owens et al., 2021 ref no.: 41	NA	Actinopteri	425	Perciformes	97	Sebastidae	60	Sebastes	57	4
Sebastes babcocki	106	106 ¬± 0	106	FishBase	FishBase ref no.: 39247	Cailliet, G.M., A.H. Andrews, E.J. Burton, D.L. Watters, D.E. Kline and L.A. Ferry-Graham , 2001 Age determination and validation studies of marine fishes: do deep-dwellers live longer?. Exp. Geront. 36:739-764.	Actinopteri	425	Perciformes	97	Sebastidae	60	Sebastes	57	4
Sebastes babcocki	106	106 ¬± 0	106	FishBase	FishBase ref no.: 39247	Cailliet, G.M., A.H. Andrews, E.J. Burton, D.L. Watters, D.E. Kline and L.A. Ferry-Graham , 2001 Age determination and validation studies of marine fishes: do deep-dwellers live longer?. Exp. Geront. 36:739-764.	Actinopteri	425	Perciformes	97	Sebastidae	60	Sebastes	57	4
Sebastes babcocki	106	106 ¬± 0	106	AnAge	AnAge ref no.: 22	Cailliet et al. (2001) Age determination and validation studies of marine fishes: do deep- dwellers live longer?	Actinopteri	425	Perciformes	97	Sebastidae	60	Sebastes	57	4
Sebastes babcocki	106	106 ¬± 0	106	Kolora and Owens et al., 2021	Kolora and Owens et al., 2021 ref no.: 6	NA	Actinopteri	425	Perciformes	97	Sebastidae	60	Sebastes	57	4
Sebastes borealis	157	144.2 ¬± 30.33	157	FishBase	FishBase ref no.: 39247	Cailliet, G.M., A.H. Andrews, E.J. Burton, D.L. Watters, D.E. Kline and L.A. Ferry-Graham , 2001 Age determination and validation studies of marine fishes: do deep-dwellers live longer?. Exp. Geront. 36:739-764.	Actinopteri	425	Perciformes	97	Sebastidae	60	Sebastes	57	5
Sebastes borealis	157	144.2 ¬± 30.33	157	FishBase	FishBase ref no.: 39247	Cailliet, G.M., A.H. Andrews, E.J. Burton, D.L. Watters, D.E. Kline and L.A. Ferry-Graham , 2001 Age determination and validation studies of marine fishes: do deep-dwellers live longer?. Exp. Geront. 36:739-764.	Actinopteri	425	Perciformes	97	Sebastidae	60	Sebastes	57	5
Sebastes borealis	90	144.2 ¬± 30.33	157	FishBase	FishBase ref no.: 58075	Associated Press , 2007 What a catch! Giant 90-year-old fish reeled in off Alaska. Offbeat News, http://www.cnn.com/2007/US/04/06/old.rockfish.ap/index.html, posted 7:56 a.m. EDT, April 6 2006, accessed April 12, 2007	Actinopteri	425	Perciformes	97	Sebastidae	60	Sebastes	57	5
Sebastes borealis	157	144.2 ¬± 30.33	157	AnAge	AnAge ref no.: 22	Cailliet et al. (2001) Age determination and validation studies of marine fishes: do deep- dwellers live longer?	Actinopteri	425	Perciformes	97	Sebastidae	60	Sebastes	57	5
Sebastes borealis	160	144.2 ¬± 30.33	157	Kolora and Owens et al., 2021	Kolora and Owens et al., 2021 ref no.: 41	NA	Actinopteri	425	Perciformes	97	Sebastidae	60	Sebastes	57	5
Sebastes carnatus	30	30 ¬± 0	30	FishBase	FishBase ref no.: 39268	Bloeser, J.A. , 1999 Diminishing returns: the status of West Coast rockfish. Pacific Marine Conservation Council.	Actinopteri	425	Perciformes	97	Sebastidae	60	Sebastes	57	4
Sebastes carnatus	30	30 ¬± 0	30	FishBase	FishBase ref no.: 39247	Cailliet, G.M., A.H. Andrews, E.J. Burton, D.L. Watters, D.E. Kline and L.A. Ferry-Graham , 2001 Age determination and validation studies of marine fishes: do deep-dwellers live longer?. Exp. Geront. 36:739-764.	Actinopteri	425	Perciformes	97	Sebastidae	60	Sebastes	57	4
Sebastes carnatus	30	30 ¬± 0	30	AnAge	AnAge ref no.: 22	Cailliet et al. (2001) Age determination and validation studies of marine fishes: do deep- dwellers live longer?	Actinopteri	425	Perciformes	97	Sebastidae	60	Sebastes	57	4
Sebastes carnatus	30	30 ¬± 0	30	Kolora and Owens et al., 2021	Kolora and Owens et al., 2021 ref no.: 6	NA	Actinopteri	425	Perciformes	97	Sebastidae	60	Sebastes	57	4
Sebastes caurinus	57	54.8 ¬± 2.86	55	FishBase	FishBase ref no.: 5483	Echeverria, T.W. , 1987 Thirty-four species of California rockfishes: maturity and seasonality of reproduction. Fish. Bull. 85(2):229-250.	Actinopteri	425	Perciformes	97	Sebastidae	60	Sebastes	57	5
Sebastes caurinus	55	54.8 ¬± 2.86	55	FishBase	FishBase ref no.: 39247	Cailliet, G.M., A.H. Andrews, E.J. Burton, D.L. Watters, D.E. Kline and L.A. Ferry-Graham , 2001 Age determination and validation studies of marine fishes: do deep-dwellers live longer?. Exp. Geront. 36:739-764.	Actinopteri	425	Perciformes	97	Sebastidae	60	Sebastes	57	5
Sebastes caurinus	50	54.8 ¬± 2.86	55	FishBase	FishBase ref no.: 55701	Munk, K.M. , 2001 Maximum ages of groundfishes in waters off Alaska and British Columbia and consideration of age determination. Alaska Fish. Res. Bull. 8(1):12-21.	Actinopteri	425	Perciformes	97	Sebastidae	60	Sebastes	57	5
Sebastes caurinus	55	54.8 ¬± 2.86	55	AnAge	AnAge ref no.: 22	Cailliet et al. (2001) Age determination and validation studies of marine fishes: do deep- dwellers live longer?	Actinopteri	425	Perciformes	97	Sebastidae	60	Sebastes	57	5
Sebastes caurinus	57	54.8 ¬± 2.86	55	Kolora and Owens et al., 2021	Kolora and Owens et al., 2021 ref no.: 41	NA	Actinopteri	425	Perciformes	97	Sebastidae	60	Sebastes	57	5
Sebastes cheni	22	22 ¬± NA	22	Kolora and Owens et al., 2021	Kolora and Owens et al., 2021 ref no.: 42	NA	Actinopteri	425	Perciformes	97	Sebastidae	60	Sebastes	57	1
Sebastes chlorostictus	33	37.5 ¬± 9	33	FishBase	FishBase ref no.: 39277	Reilly, P.N., D. Wilson-Vandenberg, R.N. Lea, C. Wilson and M. Sullivan , 1994 Recreational angler's guide to the common nearshore fishes of northern and central California. Calif. Dept. Fish. Game, Marine Resources Leaflet.	Actinopteri	425	Perciformes	97	Sebastidae	60	Sebastes	57	4
Sebastes chlorostictus	33	37.5 ¬± 9	33	FishBase	FishBase ref no.: 39247	Cailliet, G.M., A.H. Andrews, E.J. Burton, D.L. Watters, D.E. Kline and L.A. Ferry-Graham , 2001 Age determination and validation studies of marine fishes: do deep-dwellers live longer?. Exp. Geront. 36:739-764.	Actinopteri	425	Perciformes	97	Sebastidae	60	Sebastes	57	4
Sebastes chlorostictus	33	37.5 ¬± 9	33	AnAge	AnAge ref no.: 22	Cailliet et al. (2001) Age determination and validation studies of marine fishes: do deep- dwellers live longer?	Actinopteri	425	Perciformes	97	Sebastidae	60	Sebastes	57	4
Sebastes chlorostictus	51	37.5 ¬± 9	33	Kolora and Owens et al., 2021	Kolora and Owens et al., 2021 ref no.: 41	NA	Actinopteri	425	Perciformes	97	Sebastidae	60	Sebastes	57	4
Sebastes ciliatus	67	67 ¬± 0	67	FishBase	FishBase ref no.: 39247	Cailliet, G.M., A.H. Andrews, E.J. Burton, D.L. Watters, D.E. Kline and L.A. Ferry-Graham , 2001 Age determination and validation studies of marine fishes: do deep-dwellers live longer?. Exp. Geront. 36:739-764.	Actinopteri	425	Perciformes	97	Sebastidae	60	Sebastes	57	4
Sebastes ciliatus	67	67 ¬± 0	67	FishBase	FishBase ref no.: 39247	Cailliet, G.M., A.H. Andrews, E.J. Burton, D.L. Watters, D.E. Kline and L.A. Ferry-Graham , 2001 Age determination and validation studies of marine fishes: do deep-dwellers live longer?. Exp. Geront. 36:739-764.	Actinopteri	425	Perciformes	97	Sebastidae	60	Sebastes	57	4
Sebastes ciliatus	67	67 ¬± 0	67	AnAge	AnAge ref no.: 22	Cailliet et al. (2001) Age determination and validation studies of marine fishes: do deep- dwellers live longer?	Actinopteri	425	Perciformes	97	Sebastidae	60	Sebastes	57	4
Sebastes ciliatus	67	67 ¬± 0	67	Kolora and Owens et al., 2021	Kolora and Owens et al., 2021 ref no.: 6	NA	Actinopteri	425	Perciformes	97	Sebastidae	60	Sebastes	57	4
Sebastes constellatus	32	32 ¬± 0	32	FishBase	FishBase ref no.: 39277	Reilly, P.N., D. Wilson-Vandenberg, R.N. Lea, C. Wilson and M. Sullivan , 1994 Recreational angler's guide to the common nearshore fishes of northern and central California. Calif. Dept. Fish. Game, Marine Resources Leaflet.	Actinopteri	425	Perciformes	97	Sebastidae	60	Sebastes	57	4
Sebastes constellatus	32	32 ¬± 0	32	FishBase	FishBase ref no.: 39247	Cailliet, G.M., A.H. Andrews, E.J. Burton, D.L. Watters, D.E. Kline and L.A. Ferry-Graham , 2001 Age determination and validation studies of marine fishes: do deep-dwellers live longer?. Exp. Geront. 36:739-764.	Actinopteri	425	Perciformes	97	Sebastidae	60	Sebastes	57	4
Sebastes constellatus	32	32 ¬± 0	32	AnAge	AnAge ref no.: 22	Cailliet et al. (2001) Age determination and validation studies of marine fishes: do deep- dwellers live longer?	Actinopteri	425	Perciformes	97	Sebastidae	60	Sebastes	57	4
Sebastes constellatus	32	32 ¬± 0	32	Kolora and Owens et al., 2021	Kolora and Owens et al., 2021 ref no.: 6	NA	Actinopteri	425	Perciformes	97	Sebastidae	60	Sebastes	57	4
Sebastes crameri	105	84.5 ¬± 23.88	96.5	FishBase	FishBase ref no.: 55644	Love, M.S., M. Yoklavich and L. Thorsteinson , 2002 The rockfishes of the Northeast Pacific. University of California Press. 404 p.	Actinopteri	425	Perciformes	97	Sebastidae	60	Sebastes	57	7
Sebastes crameri	66	84.5 ¬± 23.88	96.5	FishBase	FishBase ref no.: 39247	Cailliet, G.M., A.H. Andrews, E.J. Burton, D.L. Watters, D.E. Kline and L.A. Ferry-Graham , 2001 Age determination and validation studies of marine fishes: do deep-dwellers live longer?. Exp. Geront. 36:739-764.	Actinopteri	425	Perciformes	97	Sebastidae	60	Sebastes	57	7
Sebastes crameri	48	84.5 ¬± 23.88	96.5	FishBase	FishBase ref no.: 55701	Munk, K.M. , 2001 Maximum ages of groundfishes in waters off Alaska and British Columbia and consideration of age determination. Alaska Fish. Res. Bull. 8(1):12-21.	Actinopteri	425	Perciformes	97	Sebastidae	60	Sebastes	57	7
Sebastes crameri	105	84.5 ¬± 23.88	96.5	FishBase	FishBase ref no.: 56049	Shanks, A.L. and G.L. Eckert , 2005 Population persistence of California Current fishes and benthic crustaceans: a marine drift paradox. Ecol. Monogr. 75:505-524.	Actinopteri	425	Perciformes	97	Sebastidae	60	Sebastes	57	7
Sebastes crameri	66	84.5 ¬± 23.88	96.5	AnAge	AnAge ref no.: 22	Cailliet et al. (2001) Age determination and validation studies of marine fishes: do deep- dwellers live longer?	Actinopteri	425	Perciformes	97	Sebastidae	60	Sebastes	57	7
Sebastes crameri	96.5	84.5 ¬± 23.88	96.5	Dureuil et al., 2021	Nichol, 1990	NA	Actinopteri	425	Perciformes	97	Sebastidae	60	Sebastes	57	7
Sebastes crameri	105	84.5 ¬± 23.88	96.5	Kolora and Owens et al., 2021	Kolora and Owens et al., 2021 ref no.: 6	NA	Actinopteri	425	Perciformes	97	Sebastidae	60	Sebastes	57	7
Sebastes dallii	12	12 ¬± 0	12	FishBase	FishBase ref no.: 39247	Cailliet, G.M., A.H. Andrews, E.J. Burton, D.L. Watters, D.E. Kline and L.A. Ferry-Graham , 2001 Age determination and validation studies of marine fishes: do deep-dwellers live longer?. Exp. Geront. 36:739-764.	Actinopteri	425	Perciformes	97	Sebastidae	60	Sebastes	57	3
Sebastes dallii	12	12 ¬± 0	12	FishBase	FishBase ref no.: 39247	Cailliet, G.M., A.H. Andrews, E.J. Burton, D.L. Watters, D.E. Kline and L.A. Ferry-Graham , 2001 Age determination and validation studies of marine fishes: do deep-dwellers live longer?. Exp. Geront. 36:739-764.	Actinopteri	425	Perciformes	97	Sebastidae	60	Sebastes	57	3
Sebastes dallii	12	12 ¬± 0	12	AnAge	AnAge ref no.: 22	Cailliet et al. (2001) Age determination and validation studies of marine fishes: do deep- dwellers live longer?	Actinopteri	425	Perciformes	97	Sebastidae	60	Sebastes	57	3
Sebastes diploproa	86	81.29 ¬± 19.4	86	FishBase	FishBase ref no.: 56049	Shanks, A.L. and G.L. Eckert , 2005 Population persistence of California Current fishes and benthic crustaceans: a marine drift paradox. Ecol. Monogr. 75:505-524.	Actinopteri	425	Perciformes	97	Sebastidae	60	Sebastes	57	7
Sebastes diploproa	84	81.29 ¬± 19.4	86	FishBase	FishBase ref no.: 39247	Cailliet, G.M., A.H. Andrews, E.J. Burton, D.L. Watters, D.E. Kline and L.A. Ferry-Graham , 2001 Age determination and validation studies of marine fishes: do deep-dwellers live longer?. Exp. Geront. 36:739-764.	Actinopteri	425	Perciformes	97	Sebastidae	60	Sebastes	57	7
Sebastes diploproa	86	81.29 ¬± 19.4	86	FishBase	FishBase ref no.: 55701	Munk, K.M. , 2001 Maximum ages of groundfishes in waters off Alaska and British Columbia and consideration of age determination. Alaska Fish. Res. Bull. 8(1):12-21.	Actinopteri	425	Perciformes	97	Sebastidae	60	Sebastes	57	7
Sebastes diploproa	86	81.29 ¬± 19.4	86	FishBase	FishBase ref no.: 56049	Shanks, A.L. and G.L. Eckert , 2005 Population persistence of California Current fishes and benthic crustaceans: a marine drift paradox. Ecol. Monogr. 75:505-524.	Actinopteri	425	Perciformes	97	Sebastidae	60	Sebastes	57	7
Sebastes diploproa	84	81.29 ¬± 19.4	86	AnAge	AnAge ref no.: 22	Cailliet et al. (2001) Age determination and validation studies of marine fishes: do deep- dwellers live longer?	Actinopteri	425	Perciformes	97	Sebastidae	60	Sebastes	57	7
Sebastes diploproa	40	81.29 ¬± 19.4	86	Max Plank Institute for Demographic Research	MPIDR ref no.: [24]	Bennett, J.T., G.W. Boehlert, and K.K. Turekian, 1982. Confirmation of longevity in Sebastes diploproa (Pisces: Scopraenidae). Marine Biology 71: 209-215.	Actinopteri	425	Perciformes	97	Sebastidae	60	Sebastes	57	7
Sebastes diploproa	103	81.29 ¬± 19.4	86	Kolora and Owens et al., 2021	Kolora and Owens et al., 2021 ref no.: 41	NA	Actinopteri	425	Perciformes	97	Sebastidae	60	Sebastes	57	7
Sebastes elongatus	54	48.67 ¬± 6.02	50	FishBase	FishBase ref no.: 55701	Munk, K.M. , 2001 Maximum ages of groundfishes in waters off Alaska and British Columbia and consideration of age determination. Alaska Fish. Res. Bull. 8(1):12-21.	Actinopteri	425	Perciformes	97	Sebastidae	60	Sebastes	57	6
Sebastes elongatus	42	48.67 ¬± 6.02	50	FishBase	FishBase ref no.: 39247	Cailliet, G.M., A.H. Andrews, E.J. Burton, D.L. Watters, D.E. Kline and L.A. Ferry-Graham , 2001 Age determination and validation studies of marine fishes: do deep-dwellers live longer?. Exp. Geront. 36:739-764.	Actinopteri	425	Perciformes	97	Sebastidae	60	Sebastes	57	6
Sebastes elongatus	54	48.67 ¬± 6.02	50	FishBase	FishBase ref no.: 55701	Munk, K.M. , 2001 Maximum ages of groundfishes in waters off Alaska and British Columbia and consideration of age determination. Alaska Fish. Res. Bull. 8(1):12-21.	Actinopteri	425	Perciformes	97	Sebastidae	60	Sebastes	57	6
Sebastes elongatus	46	48.67 ¬± 6.02	50	FishBase	FishBase ref no.: 56049	Shanks, A.L. and G.L. Eckert , 2005 Population persistence of California Current fishes and benthic crustaceans: a marine drift paradox. Ecol. Monogr. 75:505-524.	Actinopteri	425	Perciformes	97	Sebastidae	60	Sebastes	57	6
Sebastes elongatus	42	48.67 ¬± 6.02	50	AnAge	AnAge ref no.: 22	Cailliet et al. (2001) Age determination and validation studies of marine fishes: do deep- dwellers live longer?	Actinopteri	425	Perciformes	97	Sebastidae	60	Sebastes	57	6
Sebastes elongatus	54	48.67 ¬± 6.02	50	Kolora and Owens et al., 2021	Kolora and Owens et al., 2021 ref no.: 6	NA	Actinopteri	425	Perciformes	97	Sebastidae	60	Sebastes	57	6
Sebastes ensifer	38	38 ¬± NA	38	Kolora and Owens et al., 2021	Kolora and Owens et al., 2021 ref no.: 43	NA	Actinopteri	425	Perciformes	97	Sebastidae	60	Sebastes	57	1
Sebastes entomelas	60	60 ¬± 0	60	FishBase	FishBase ref no.: 39247	Cailliet, G.M., A.H. Andrews, E.J. Burton, D.L. Watters, D.E. Kline and L.A. Ferry-Graham , 2001 Age determination and validation studies of marine fishes: do deep-dwellers live longer?. Exp. Geront. 36:739-764.	Actinopteri	425	Perciformes	97	Sebastidae	60	Sebastes	57	4
Sebastes entomelas	60	60 ¬± 0	60	FishBase	FishBase ref no.: 39247	Cailliet, G.M., A.H. Andrews, E.J. Burton, D.L. Watters, D.E. Kline and L.A. Ferry-Graham , 2001 Age determination and validation studies of marine fishes: do deep-dwellers live longer?. Exp. Geront. 36:739-764.	Actinopteri	425	Perciformes	97	Sebastidae	60	Sebastes	57	4
Sebastes entomelas	60	60 ¬± 0	60	AnAge	AnAge ref no.: 22	Cailliet et al. (2001) Age determination and validation studies of marine fishes: do deep- dwellers live longer?	Actinopteri	425	Perciformes	97	Sebastidae	60	Sebastes	57	4
Sebastes entomelas	60	60 ¬± 0	60	Kolora and Owens et al., 2021	Kolora and Owens et al., 2021 ref no.: 6	NA	Actinopteri	425	Perciformes	97	Sebastidae	60	Sebastes	57	4
Sebastes exsul	24	24 ¬± NA	24	Kolora and Owens et al., 2021	Kolora and Owens et al., 2021 ref no.: 41	NA	Actinopteri	425	Perciformes	97	Sebastidae	60	Sebastes	57	1
Sebastes fasciatus	75	75 ¬± NA	75	Kolora and Owens et al., 2021	Kolora and Owens et al., 2021 ref no.: 41	NA	Actinopteri	425	Perciformes	97	Sebastidae	60	Sebastes	57	1
Sebastes flavidus	64	61.14 ¬± 4.91	64	FishBase	FishBase ref no.: 39247	Cailliet, G.M., A.H. Andrews, E.J. Burton, D.L. Watters, D.E. Kline and L.A. Ferry-Graham , 2001 Age determination and validation studies of marine fishes: do deep-dwellers live longer?. Exp. Geront. 36:739-764.	Actinopteri	425	Perciformes	97	Sebastidae	60	Sebastes	57	7
Sebastes flavidus	64	61.14 ¬± 4.91	64	FishBase	FishBase ref no.: 39247	Cailliet, G.M., A.H. Andrews, E.J. Burton, D.L. Watters, D.E. Kline and L.A. Ferry-Graham , 2001 Age determination and validation studies of marine fishes: do deep-dwellers live longer?. Exp. Geront. 36:739-764.	Actinopteri	425	Perciformes	97	Sebastidae	60	Sebastes	57	7
Sebastes flavidus	64	61.14 ¬± 4.91	64	FishBase	FishBase ref no.: 55701	Munk, K.M. , 2001 Maximum ages of groundfishes in waters off Alaska and British Columbia and consideration of age determination. Alaska Fish. Res. Bull. 8(1):12-21.	Actinopteri	425	Perciformes	97	Sebastidae	60	Sebastes	57	7
Sebastes flavidus	55	61.14 ¬± 4.91	64	FishBase	FishBase ref no.: 72458	Jarzhombek, A.A. , 2007 Compilation of studies on the growth of Acanthopterygii. Russian Federal Research Institute of Fisheries and Oceanography (VNIRO). 86 p.	Actinopteri	425	Perciformes	97	Sebastidae	60	Sebastes	57	7
Sebastes flavidus	64	61.14 ¬± 4.91	64	AnAge	AnAge ref no.: 22	Cailliet et al. (2001) Age determination and validation studies of marine fishes: do deep- dwellers live longer?	Actinopteri	425	Perciformes	97	Sebastidae	60	Sebastes	57	7
Sebastes flavidus	53	61.14 ¬± 4.91	64	Dureuil et al., 2021	Leaman & Nagtegaal, 1987	NA	Actinopteri	425	Perciformes	97	Sebastidae	60	Sebastes	57	7
Sebastes flavidus	64	61.14 ¬± 4.91	64	Kolora and Owens et al., 2021	Kolora and Owens et al., 2021 ref no.: 6	NA	Actinopteri	425	Perciformes	97	Sebastidae	60	Sebastes	57	7
Sebastes goodei	35	32.6 ¬± 5.37	35	FishBase	FishBase ref no.: 56049	Shanks, A.L. and G.L. Eckert , 2005 Population persistence of California Current fishes and benthic crustaceans: a marine drift paradox. Ecol. Monogr. 75:505-524.	Actinopteri	425	Perciformes	97	Sebastidae	60	Sebastes	57	5
Sebastes goodei	27	32.6 ¬± 5.37	35	FishBase	FishBase ref no.: 39247	Cailliet, G.M., A.H. Andrews, E.J. Burton, D.L. Watters, D.E. Kline and L.A. Ferry-Graham , 2001 Age determination and validation studies of marine fishes: do deep-dwellers live longer?. Exp. Geront. 36:739-764.	Actinopteri	425	Perciformes	97	Sebastidae	60	Sebastes	57	5
Sebastes goodei	35	32.6 ¬± 5.37	35	FishBase	FishBase ref no.: 56049	Shanks, A.L. and G.L. Eckert , 2005 Population persistence of California Current fishes and benthic crustaceans: a marine drift paradox. Ecol. Monogr. 75:505-524.	Actinopteri	425	Perciformes	97	Sebastidae	60	Sebastes	57	5
Sebastes goodei	27	32.6 ¬± 5.37	35	AnAge	AnAge ref no.: 22	Cailliet et al. (2001) Age determination and validation studies of marine fishes: do deep- dwellers live longer?	Actinopteri	425	Perciformes	97	Sebastidae	60	Sebastes	57	5
Sebastes goodei	39	32.6 ¬± 5.37	35	Kolora and Owens et al., 2021	Kolora and Owens et al., 2021 ref no.: 6	NA	Actinopteri	425	Perciformes	97	Sebastidae	60	Sebastes	57	5
Sebastes helvomaculatus	87	87 ¬± 0	87	FishBase	FishBase ref no.: 39247	Cailliet, G.M., A.H. Andrews, E.J. Burton, D.L. Watters, D.E. Kline and L.A. Ferry-Graham , 2001 Age determination and validation studies of marine fishes: do deep-dwellers live longer?. Exp. Geront. 36:739-764.	Actinopteri	425	Perciformes	97	Sebastidae	60	Sebastes	57	4
Sebastes helvomaculatus	87	87 ¬± 0	87	FishBase	FishBase ref no.: 39247	Cailliet, G.M., A.H. Andrews, E.J. Burton, D.L. Watters, D.E. Kline and L.A. Ferry-Graham , 2001 Age determination and validation studies of marine fishes: do deep-dwellers live longer?. Exp. Geront. 36:739-764.	Actinopteri	425	Perciformes	97	Sebastidae	60	Sebastes	57	4
Sebastes helvomaculatus	87	87 ¬± 0	87	AnAge	AnAge ref no.: 22	Cailliet et al. (2001) Age determination and validation studies of marine fishes: do deep- dwellers live longer?	Actinopteri	425	Perciformes	97	Sebastidae	60	Sebastes	57	4
Sebastes helvomaculatus	87	87 ¬± 0	87	Kolora and Owens et al., 2021	Kolora and Owens et al., 2021 ref no.: 6	NA	Actinopteri	425	Perciformes	97	Sebastidae	60	Sebastes	57	4
Sebastes hopkinsi	19	19 ¬± 0	19	FishBase	FishBase ref no.: 39273	Casillas, E., L. Crockett, Y. deReynier, J. Glock, M. Helvey, B. Meyer, C. Schmitt, M. Yoklavich, A. Bailey, B. Chao, B. Johnson and T. Pepeperell , 1998 Essential fish habitat West Coast groundfish appendix. National Marine Fisheries, Seattle, Washington. Located at http://www.nwr.noaa.gov/1sustfsh/efhappendix/page1.html.	Actinopteri	425	Perciformes	97	Sebastidae	60	Sebastes	57	4
Sebastes hopkinsi	19	19 ¬± 0	19	FishBase	FishBase ref no.: 39247	Cailliet, G.M., A.H. Andrews, E.J. Burton, D.L. Watters, D.E. Kline and L.A. Ferry-Graham , 2001 Age determination and validation studies of marine fishes: do deep-dwellers live longer?. Exp. Geront. 36:739-764.	Actinopteri	425	Perciformes	97	Sebastidae	60	Sebastes	57	4
Sebastes hopkinsi	19	19 ¬± 0	19	AnAge	AnAge ref no.: 22	Cailliet et al. (2001) Age determination and validation studies of marine fishes: do deep- dwellers live longer?	Actinopteri	425	Perciformes	97	Sebastidae	60	Sebastes	57	4
Sebastes hopkinsi	19	19 ¬± 0	19	Kolora and Owens et al., 2021	Kolora and Owens et al., 2021 ref no.: 6	NA	Actinopteri	425	Perciformes	97	Sebastidae	60	Sebastes	57	4
Sebastes jordani	31	29.4 ¬± 4.16	31	FishBase	FishBase ref no.: 39247	Cailliet, G.M., A.H. Andrews, E.J. Burton, D.L. Watters, D.E. Kline and L.A. Ferry-Graham , 2001 Age determination and validation studies of marine fishes: do deep-dwellers live longer?. Exp. Geront. 36:739-764.	Actinopteri	425	Perciformes	97	Sebastidae	60	Sebastes	57	5
Sebastes jordani	31	29.4 ¬± 4.16	31	FishBase	FishBase ref no.: 39247	Cailliet, G.M., A.H. Andrews, E.J. Burton, D.L. Watters, D.E. Kline and L.A. Ferry-Graham , 2001 Age determination and validation studies of marine fishes: do deep-dwellers live longer?. Exp. Geront. 36:739-764.	Actinopteri	425	Perciformes	97	Sebastidae	60	Sebastes	57	5
Sebastes jordani	22	29.4 ¬± 4.16	31	FishBase	FishBase ref no.: 72458	Jarzhombek, A.A. , 2007 Compilation of studies on the growth of Acanthopterygii. Russian Federal Research Institute of Fisheries and Oceanography (VNIRO). 86 p.	Actinopteri	425	Perciformes	97	Sebastidae	60	Sebastes	57	5
Sebastes jordani	31	29.4 ¬± 4.16	31	AnAge	AnAge ref no.: 22	Cailliet et al. (2001) Age determination and validation studies of marine fishes: do deep- dwellers live longer?	Actinopteri	425	Perciformes	97	Sebastidae	60	Sebastes	57	5
Sebastes jordani	32	29.4 ¬± 4.16	31	Kolora and Owens et al., 2021	Kolora and Owens et al., 2021 ref no.: 6	NA	Actinopteri	425	Perciformes	97	Sebastidae	60	Sebastes	57	5
Sebastes levis	55	55 ¬± 0	55	FishBase	FishBase ref no.: 49962	Butler, J.L., L.D. Jacobson, J.T. Barnes and H.G. Moser , 2003 Biology and population dynamics of cowcod (Sebastes levis) in the southern California Bight. Fish. Bull. 101(2):260-280.	Actinopteri	425	Perciformes	97	Sebastidae	60	Sebastes	57	4
Sebastes levis	55	55 ¬± 0	55	FishBase	FishBase ref no.: 49962	Butler, J.L., L.D. Jacobson, J.T. Barnes and H.G. Moser , 2003 Biology and population dynamics of cowcod (Sebastes levis) in the southern California Bight. Fish. Bull. 101(2):260-280.	Actinopteri	425	Perciformes	97	Sebastidae	60	Sebastes	57	4
Sebastes levis	55	55 ¬± 0	55	AnAge	AnAge ref no.: 22	Cailliet et al. (2001) Age determination and validation studies of marine fishes: do deep- dwellers live longer?	Actinopteri	425	Perciformes	97	Sebastidae	60	Sebastes	57	4
Sebastes levis	55	55 ¬± 0	55	Kolora and Owens et al., 2021	Kolora and Owens et al., 2021 ref no.: 6	NA	Actinopteri	425	Perciformes	97	Sebastidae	60	Sebastes	57	4
Sebastes maliger	90	92 ¬± 2.74	90	FishBase	FishBase ref no.: 55421	Kerr, L.A., A.H. Andrews, K. Munk, K.H. Coale, B.R. Frantz, G.M. Cailliet and T.A. Brown , 2005 Age validation of quillback rockfish (Sebastes maliger) using bomb radiocarbon. Fish. Bull. 103:97-107.	Actinopteri	425	Perciformes	97	Sebastidae	60	Sebastes	57	5
Sebastes maliger	90	92 ¬± 2.74	90	FishBase	FishBase ref no.: 55421	Kerr, L.A., A.H. Andrews, K. Munk, K.H. Coale, B.R. Frantz, G.M. Cailliet and T.A. Brown , 2005 Age validation of quillback rockfish (Sebastes maliger) using bomb radiocarbon. Fish. Bull. 103:97-107.	Actinopteri	425	Perciformes	97	Sebastidae	60	Sebastes	57	5
Sebastes maliger	95	92 ¬± 2.74	90	FishBase	FishBase ref no.: 56049	Shanks, A.L. and G.L. Eckert , 2005 Population persistence of California Current fishes and benthic crustaceans: a marine drift paradox. Ecol. Monogr. 75:505-524.	Actinopteri	425	Perciformes	97	Sebastidae	60	Sebastes	57	5
Sebastes maliger	90	92 ¬± 2.74	90	AnAge	AnAge ref no.: 22	Cailliet et al. (2001) Age determination and validation studies of marine fishes: do deep- dwellers live longer?	Actinopteri	425	Perciformes	97	Sebastidae	60	Sebastes	57	5
Sebastes maliger	95	92 ¬± 2.74	90	Kolora and Owens et al., 2021	Kolora and Owens et al., 2021 ref no.: 6	NA	Actinopteri	425	Perciformes	97	Sebastidae	60	Sebastes	57	5
Sebastes melanops	50	47.43 ¬± 8.92	50	FishBase	FishBase ref no.: 39247	Cailliet, G.M., A.H. Andrews, E.J. Burton, D.L. Watters, D.E. Kline and L.A. Ferry-Graham , 2001 Age determination and validation studies of marine fishes: do deep-dwellers live longer?. Exp. Geront. 36:739-764.	Actinopteri	425	Perciformes	97	Sebastidae	60	Sebastes	57	7
Sebastes melanops	50	47.43 ¬± 8.92	50	FishBase	FishBase ref no.: 39247	Cailliet, G.M., A.H. Andrews, E.J. Burton, D.L. Watters, D.E. Kline and L.A. Ferry-Graham , 2001 Age determination and validation studies of marine fishes: do deep-dwellers live longer?. Exp. Geront. 36:739-764.	Actinopteri	425	Perciformes	97	Sebastidae	60	Sebastes	57	7
Sebastes melanops	28	47.43 ¬± 8.92	50	FishBase	FishBase ref no.: 53510	Bobko, S.J. and S.A. Berkeley , 2004 Maturity, ovarian cycle, fecundity, and age-specific parturition of black rockfish (Sebastes melanops). Fish. Bull. 102(3):418-429.	Actinopteri	425	Perciformes	97	Sebastidae	60	Sebastes	57	7
Sebastes melanops	50	47.43 ¬± 8.92	50	FishBase	FishBase ref no.: 55701	Munk, K.M. , 2001 Maximum ages of groundfishes in waters off Alaska and British Columbia and consideration of age determination. Alaska Fish. Res. Bull. 8(1):12-21.	Actinopteri	425	Perciformes	97	Sebastidae	60	Sebastes	57	7
Sebastes melanops	48	47.43 ¬± 8.92	50	FishBase	FishBase ref no.: 72420	Marriott, R.J., B.D. Mapstone and G.A. Begg , 2007 Age-specific demographic parameters, and their implications for management of the red bass, Lutjanus bohar (Forsskal 1775): A large, long-lived reef fish. Fish. Res. 83:204-215.	Actinopteri	425	Perciformes	97	Sebastidae	60	Sebastes	57	7
Sebastes melanops	50	47.43 ¬± 8.92	50	AnAge	AnAge ref no.: 22	Cailliet et al. (2001) Age determination and validation studies of marine fishes: do deep- dwellers live longer?	Actinopteri	425	Perciformes	97	Sebastidae	60	Sebastes	57	7
Sebastes melanops	56	47.43 ¬± 8.92	50	Kolora and Owens et al., 2021	Kolora and Owens et al., 2021 ref no.: 6	NA	Actinopteri	425	Perciformes	97	Sebastidae	60	Sebastes	57	7
Sebastes melanostomus	90	92.75 ¬± 7.67	90	FishBase	FishBase ref no.: 52679	Stevens, M.M., A.H. Andrews, G.M. Cailliet and K.H. Coale , 2004 Radiometric validation of age, growth, and longevity for the blackgill rockfish (Sebastes melanostomus). Fish. Bull. 102:711-722.	Actinopteri	425	Perciformes	97	Sebastidae	60	Sebastes	57	8
Sebastes melanostomus	87	92.75 ¬± 7.67	90	FishBase	FishBase ref no.: 52679	Stevens, M.M., A.H. Andrews, G.M. Cailliet and K.H. Coale , 2004 Radiometric validation of age, growth, and longevity for the blackgill rockfish (Sebastes melanostomus). Fish. Bull. 102:711-722.	Actinopteri	425	Perciformes	97	Sebastidae	60	Sebastes	57	8
Sebastes melanostomus	90	92.75 ¬± 7.67	90	FishBase	FishBase ref no.: 52679	Stevens, M.M., A.H. Andrews, G.M. Cailliet and K.H. Coale , 2004 Radiometric validation of age, growth, and longevity for the blackgill rockfish (Sebastes melanostomus). Fish. Bull. 102:711-722.	Actinopteri	425	Perciformes	97	Sebastidae	60	Sebastes	57	8
Sebastes melanostomus	87	92.75 ¬± 7.67	90	FishBase	FishBase ref no.: 55701	Munk, K.M. , 2001 Maximum ages of groundfishes in waters off Alaska and British Columbia and consideration of age determination. Alaska Fish. Res. Bull. 8(1):12-21.	Actinopteri	425	Perciformes	97	Sebastidae	60	Sebastes	57	8
Sebastes melanostomus	88	92.75 ¬± 7.67	90	Wang et al., 2020	Stevens 2004	NA	Actinopteri	425	Perciformes	97	Sebastidae	60	Sebastes	57	8
Sebastes melanostomus	105	92.75 ¬± 7.67	90	Wang et al., 2020	Stevens 2004	NA	Actinopteri	425	Perciformes	97	Sebastidae	60	Sebastes	57	8
Sebastes melanostomus	105	92.75 ¬± 7.67	90	Wang et al., 2020	Stevens 2004	NA	Actinopteri	425	Perciformes	97	Sebastidae	60	Sebastes	57	8
Sebastes melanostomus	90	92.75 ¬± 7.67	90	Kolora and Owens et al., 2021	Kolora and Owens et al., 2021 ref no.: 6	NA	Actinopteri	425	Perciformes	97	Sebastidae	60	Sebastes	57	8
Sebastes mentella	75	67.67 ¬± 11.52	75	FishBase	FishBase ref no.: 45673	Campana, S.E., K.C.T. Zwanenburg and J.N. Smith , 1990 210Pb / 226Ra determination of longevity in Redfish. Can. J. Aquat. Sci. 47:163-165.	Actinopteri	425	Perciformes	97	Sebastidae	60	Sebastes	57	6
Sebastes mentella	56	67.67 ¬± 11.52	75	FishBase	FishBase ref no.: 97045	Stransky, C., S. Gudmundsd√≥ttir, T. Sigurdsson, S. Lemvig, K. Nedreaas and F. Saborido-Rey , 2005 Age determination and growth of Atlantic redfish (Sebastes marinus and S. mentella): bias and precision of age readers and otolith preparation methods. ICES J. Mar. Sci. 62:655-670.	Actinopteri	425	Perciformes	97	Sebastidae	60	Sebastes	57	6
Sebastes mentella	75	67.67 ¬± 11.52	75	AnAge	AnAge ref no.: 1	Carey and Judge (2000) Longevity Records: Life Spans of Mammals, Birds, Amphibians, Reptiles, and Fish	Actinopteri	425	Perciformes	97	Sebastidae	60	Sebastes	57	6
Sebastes mentella	75	67.67 ¬± 11.52	75	Max Plank Institute for Demographic Research	MPIDR ref no.: [35]	Campana, S.E., 1990. Determination of longevity in redfish. Canadian Journal of Fisheries and Aquatic Sciences 47: 163-165.	Actinopteri	425	Perciformes	97	Sebastidae	60	Sebastes	57	6
Sebastes mentella	50	67.67 ¬± 11.52	75	Max Plank Institute for Demographic Research	MPIDR ref no.: [169]	Sandeman, E.J., 1969. Age determination & growth rate of redfish, Sebastes spp., from selected areas around Newfoundland. Research Bulletin International Commision for the Northwest Atlantic Fisheries 6: 79-106.	Actinopteri	425	Perciformes	97	Sebastidae	60	Sebastes	57	6
Sebastes mentella	75	67.67 ¬± 11.52	75	Kolora and Owens et al., 2021	Kolora and Owens et al., 2021 ref no.: 6	NA	Actinopteri	425	Perciformes	97	Sebastidae	60	Sebastes	57	6
Sebastes miniatus	60	54.33 ¬± 8.78	60	FishBase	FishBase ref no.: 56049	Shanks, A.L. and G.L. Eckert , 2005 Population persistence of California Current fishes and benthic crustaceans: a marine drift paradox. Ecol. Monogr. 75:505-524.	Actinopteri	425	Perciformes	97	Sebastidae	60	Sebastes	57	6
Sebastes miniatus	43	54.33 ¬± 8.78	60	FishBase	FishBase ref no.: 39247	Cailliet, G.M., A.H. Andrews, E.J. Burton, D.L. Watters, D.E. Kline and L.A. Ferry-Graham , 2001 Age determination and validation studies of marine fishes: do deep-dwellers live longer?. Exp. Geront. 36:739-764.	Actinopteri	425	Perciformes	97	Sebastidae	60	Sebastes	57	6
Sebastes miniatus	60	54.33 ¬± 8.78	60	FishBase	FishBase ref no.: 55701	Munk, K.M. , 2001 Maximum ages of groundfishes in waters off Alaska and British Columbia and consideration of age determination. Alaska Fish. Res. Bull. 8(1):12-21.	Actinopteri	425	Perciformes	97	Sebastidae	60	Sebastes	57	6
Sebastes miniatus	60	54.33 ¬± 8.78	60	FishBase	FishBase ref no.: 56049	Shanks, A.L. and G.L. Eckert , 2005 Population persistence of California Current fishes and benthic crustaceans: a marine drift paradox. Ecol. Monogr. 75:505-524.	Actinopteri	425	Perciformes	97	Sebastidae	60	Sebastes	57	6
Sebastes miniatus	43	54.33 ¬± 8.78	60	AnAge	AnAge ref no.: 22	Cailliet et al. (2001) Age determination and validation studies of marine fishes: do deep- dwellers live longer?	Actinopteri	425	Perciformes	97	Sebastidae	60	Sebastes	57	6
Sebastes miniatus	60	54.33 ¬± 8.78	60	Kolora and Owens et al., 2021	Kolora and Owens et al., 2021 ref no.: 6	NA	Actinopteri	425	Perciformes	97	Sebastidae	60	Sebastes	57	6
Sebastes minor	11	11 ¬± NA	11	FishBase	FishBase ref no.: 56557	Novikov, N.P., A.S. Sokolovsky, T.G. Sokolovskaya and Y.M. Yakovlev , 2002 The fishes of Primorye. Vladivostok, Far Eastern State Tech. Fish. Univ., 552 p.	Actinopteri	425	Perciformes	97	Sebastidae	60	Sebastes	57	1
Sebastes mystinus	44	41 ¬± 5.62	44	FishBase	FishBase ref no.: 39247	Cailliet, G.M., A.H. Andrews, E.J. Burton, D.L. Watters, D.E. Kline and L.A. Ferry-Graham , 2001 Age determination and validation studies of marine fishes: do deep-dwellers live longer?. Exp. Geront. 36:739-764.	Actinopteri	425	Perciformes	97	Sebastidae	60	Sebastes	57	6
Sebastes mystinus	40	41 ¬± 5.62	44	FishBase	FishBase ref no.: 52669	Laidig, T.E., D.E. Pearson and L.L. Sinclair , 2003 Age and growth of blue rockfish (Sebastes mystinus) from central and northern California. Fish Bull. 101:800-808.	Actinopteri	425	Perciformes	97	Sebastidae	60	Sebastes	57	6
Sebastes mystinus	44	41 ¬± 5.62	44	FishBase	FishBase ref no.: 52669	Laidig, T.E., D.E. Pearson and L.L. Sinclair , 2003 Age and growth of blue rockfish (Sebastes mystinus) from central and northern California. Fish Bull. 101:800-808.	Actinopteri	425	Perciformes	97	Sebastidae	60	Sebastes	57	6
Sebastes mystinus	30	41 ¬± 5.62	44	FishBase	FishBase ref no.: 55701	Munk, K.M. , 2001 Maximum ages of groundfishes in waters off Alaska and British Columbia and consideration of age determination. Alaska Fish. Res. Bull. 8(1):12-21.	Actinopteri	425	Perciformes	97	Sebastidae	60	Sebastes	57	6
Sebastes mystinus	44	41 ¬± 5.62	44	AnAge	AnAge ref no.: 22	Cailliet et al. (2001) Age determination and validation studies of marine fishes: do deep- dwellers live longer?	Actinopteri	425	Perciformes	97	Sebastidae	60	Sebastes	57	6
Sebastes mystinus	44	41 ¬± 5.62	44	Kolora and Owens et al., 2021	Kolora and Owens et al., 2021 ref no.: 6	NA	Actinopteri	425	Perciformes	97	Sebastidae	60	Sebastes	57	6
Sebastes nebulosus	79	78.8 ¬± 0.45	79	FishBase	FishBase ref no.: 39247	Cailliet, G.M., A.H. Andrews, E.J. Burton, D.L. Watters, D.E. Kline and L.A. Ferry-Graham , 2001 Age determination and validation studies of marine fishes: do deep-dwellers live longer?. Exp. Geront. 36:739-764.	Actinopteri	425	Perciformes	97	Sebastidae	60	Sebastes	57	5
Sebastes nebulosus	79	78.8 ¬± 0.45	79	FishBase	FishBase ref no.: 39247	Cailliet, G.M., A.H. Andrews, E.J. Burton, D.L. Watters, D.E. Kline and L.A. Ferry-Graham , 2001 Age determination and validation studies of marine fishes: do deep-dwellers live longer?. Exp. Geront. 36:739-764.	Actinopteri	425	Perciformes	97	Sebastidae	60	Sebastes	57	5
Sebastes nebulosus	78	78.8 ¬± 0.45	79	FishBase	FishBase ref no.: 55701	Munk, K.M. , 2001 Maximum ages of groundfishes in waters off Alaska and British Columbia and consideration of age determination. Alaska Fish. Res. Bull. 8(1):12-21.	Actinopteri	425	Perciformes	97	Sebastidae	60	Sebastes	57	5
Sebastes nebulosus	79	78.8 ¬± 0.45	79	AnAge	AnAge ref no.: 22	Cailliet et al. (2001) Age determination and validation studies of marine fishes: do deep- dwellers live longer?	Actinopteri	425	Perciformes	97	Sebastidae	60	Sebastes	57	5
Sebastes nebulosus	79	78.8 ¬± 0.45	79	Kolora and Owens et al., 2021	Kolora and Owens et al., 2021 ref no.: 6	NA	Actinopteri	425	Perciformes	97	Sebastidae	60	Sebastes	57	5
Sebastes nigrocinctus	116	116 ¬± 0	116	FishBase	FishBase ref no.: 39247	Cailliet, G.M., A.H. Andrews, E.J. Burton, D.L. Watters, D.E. Kline and L.A. Ferry-Graham , 2001 Age determination and validation studies of marine fishes: do deep-dwellers live longer?. Exp. Geront. 36:739-764.	Actinopteri	425	Perciformes	97	Sebastidae	60	Sebastes	57	4
Sebastes nigrocinctus	116	116 ¬± 0	116	FishBase	FishBase ref no.: 39247	Cailliet, G.M., A.H. Andrews, E.J. Burton, D.L. Watters, D.E. Kline and L.A. Ferry-Graham , 2001 Age determination and validation studies of marine fishes: do deep-dwellers live longer?. Exp. Geront. 36:739-764.	Actinopteri	425	Perciformes	97	Sebastidae	60	Sebastes	57	4
Sebastes nigrocinctus	116	116 ¬± 0	116	AnAge	AnAge ref no.: 22	Cailliet et al. (2001) Age determination and validation studies of marine fishes: do deep- dwellers live longer?	Actinopteri	425	Perciformes	97	Sebastidae	60	Sebastes	57	4
Sebastes nigrocinctus	116	116 ¬± 0	116	Kolora and Owens et al., 2021	Kolora and Owens et al., 2021 ref no.: 6	NA	Actinopteri	425	Perciformes	97	Sebastidae	60	Sebastes	57	4
Sebastes norvegicus	60	55 ¬± 8.66	60	FishBase	FishBase ref no.: 35388	Muus, B.J. and J.G. Nielsen , 1999 Sea fish. Scandinavian Fishing Year Book, Hedehusene, Denmark. 340 p.	Actinopteri	425	Perciformes	97	Sebastidae	60	Sebastes	57	3
Sebastes norvegicus	45	55 ¬± 8.66	60	FishBase	FishBase ref no.: 97045	Stransky, C., S. Gudmundsd√≥ttir, T. Sigurdsson, S. Lemvig, K. Nedreaas and F. Saborido-Rey , 2005 Age determination and growth of Atlantic redfish (Sebastes marinus and S. mentella): bias and precision of age readers and otolith preparation methods. ICES J. Mar. Sci. 62:655-670.	Actinopteri	425	Perciformes	97	Sebastidae	60	Sebastes	57	3
Sebastes norvegicus	60	55 ¬± 8.66	60	Kolora and Owens et al., 2021	Kolora and Owens et al., 2021 ref no.: 6	NA	Actinopteri	425	Perciformes	97	Sebastidae	60	Sebastes	57	3
Sebastes paucispinis	50	50.8 ¬± 4.38	50	FishBase	FishBase ref no.: 75794	Andrews, A.H., E.J. Burton, L.A. Kerr, G.M. Cailliet, K.H. Coale, C.C. Lundstrom and T.A. Brown , 2005 Bomb radiocarbon and lead-radium disequilibria in otoliths of bocacio rockfish (Sebstes paucispinis): a determination of age and longevity for a difficult-to-age fish. Mar. Freshwat. Res. 56:517-528.	Actinopteri	425	Perciformes	97	Sebastidae	60	Sebastes	57	5
Sebastes paucispinis	46	50.8 ¬± 4.38	50	FishBase	FishBase ref no.: 55701	Munk, K.M. , 2001 Maximum ages of groundfishes in waters off Alaska and British Columbia and consideration of age determination. Alaska Fish. Res. Bull. 8(1):12-21.	Actinopteri	425	Perciformes	97	Sebastidae	60	Sebastes	57	5
Sebastes paucispinis	50	50.8 ¬± 4.38	50	FishBase	FishBase ref no.: 75794	Andrews, A.H., E.J. Burton, L.A. Kerr, G.M. Cailliet, K.H. Coale, C.C. Lundstrom and T.A. Brown , 2005 Bomb radiocarbon and lead-radium disequilibria in otoliths of bocacio rockfish (Sebstes paucispinis): a determination of age and longevity for a difficult-to-age fish. Mar. Freshwat. Res. 56:517-528.	Actinopteri	425	Perciformes	97	Sebastidae	60	Sebastes	57	5
Sebastes paucispinis	50	50.8 ¬± 4.38	50	AnAge	AnAge ref no.: 22	Cailliet et al. (2001) Age determination and validation studies of marine fishes: do deep- dwellers live longer?	Actinopteri	425	Perciformes	97	Sebastidae	60	Sebastes	57	5
Sebastes paucispinis	58	50.8 ¬± 4.38	50	Kolora and Owens et al., 2021	Kolora and Owens et al., 2021 ref no.: 6	NA	Actinopteri	425	Perciformes	97	Sebastidae	60	Sebastes	57	5
Sebastes pinniger	84	82.5 ¬± 3.67	84	FishBase	FishBase ref no.: 39247	Cailliet, G.M., A.H. Andrews, E.J. Burton, D.L. Watters, D.E. Kline and L.A. Ferry-Graham , 2001 Age determination and validation studies of marine fishes: do deep-dwellers live longer?. Exp. Geront. 36:739-764.	Actinopteri	425	Perciformes	97	Sebastidae	60	Sebastes	57	6
Sebastes pinniger	84	82.5 ¬± 3.67	84	FishBase	FishBase ref no.: 39247	Cailliet, G.M., A.H. Andrews, E.J. Burton, D.L. Watters, D.E. Kline and L.A. Ferry-Graham , 2001 Age determination and validation studies of marine fishes: do deep-dwellers live longer?. Exp. Geront. 36:739-764.	Actinopteri	425	Perciformes	97	Sebastidae	60	Sebastes	57	6
Sebastes pinniger	84	82.5 ¬± 3.67	84	FishBase	FishBase ref no.: 55701	Munk, K.M. , 2001 Maximum ages of groundfishes in waters off Alaska and British Columbia and consideration of age determination. Alaska Fish. Res. Bull. 8(1):12-21.	Actinopteri	425	Perciformes	97	Sebastidae	60	Sebastes	57	6
Sebastes pinniger	84	82.5 ¬± 3.67	84	AnAge	AnAge ref no.: 22	Cailliet et al. (2001) Age determination and validation studies of marine fishes: do deep- dwellers live longer?	Actinopteri	425	Perciformes	97	Sebastidae	60	Sebastes	57	6
Sebastes pinniger	75	82.5 ¬± 3.67	84	Dureuil et al., 2021	Archibald et al., 1981	NA	Actinopteri	425	Perciformes	97	Sebastidae	60	Sebastes	57	6
Sebastes pinniger	84	82.5 ¬± 3.67	84	Kolora and Owens et al., 2021	Kolora and Owens et al., 2021 ref no.: 6	NA	Actinopteri	425	Perciformes	97	Sebastidae	60	Sebastes	57	6
Sebastes polyspinis	57	63.2 ¬± 13.86	57	FishBase	FishBase ref no.: 39247	Cailliet, G.M., A.H. Andrews, E.J. Burton, D.L. Watters, D.E. Kline and L.A. Ferry-Graham , 2001 Age determination and validation studies of marine fishes: do deep-dwellers live longer?. Exp. Geront. 36:739-764.	Actinopteri	425	Perciformes	97	Sebastidae	60	Sebastes	57	5
Sebastes polyspinis	57	63.2 ¬± 13.86	57	FishBase	FishBase ref no.: 39247	Cailliet, G.M., A.H. Andrews, E.J. Burton, D.L. Watters, D.E. Kline and L.A. Ferry-Graham , 2001 Age determination and validation studies of marine fishes: do deep-dwellers live longer?. Exp. Geront. 36:739-764.	Actinopteri	425	Perciformes	97	Sebastidae	60	Sebastes	57	5
Sebastes polyspinis	57	63.2 ¬± 13.86	57	FishBase	FishBase ref no.: 55701	Munk, K.M. , 2001 Maximum ages of groundfishes in waters off Alaska and British Columbia and consideration of age determination. Alaska Fish. Res. Bull. 8(1):12-21.	Actinopteri	425	Perciformes	97	Sebastidae	60	Sebastes	57	5
Sebastes polyspinis	57	63.2 ¬± 13.86	57	AnAge	AnAge ref no.: 22	Cailliet et al. (2001) Age determination and validation studies of marine fishes: do deep- dwellers live longer?	Actinopteri	425	Perciformes	97	Sebastidae	60	Sebastes	57	5
Sebastes polyspinis	88	63.2 ¬± 13.86	57	Kolora and Owens et al., 2021	Kolora and Owens et al., 2021 ref no.: 6	NA	Actinopteri	425	Perciformes	97	Sebastidae	60	Sebastes	57	5
Sebastes proriger	55	54.33 ¬± 10.8	55	FishBase	FishBase ref no.: 39247	Cailliet, G.M., A.H. Andrews, E.J. Burton, D.L. Watters, D.E. Kline and L.A. Ferry-Graham , 2001 Age determination and validation studies of marine fishes: do deep-dwellers live longer?. Exp. Geront. 36:739-764.	Actinopteri	425	Perciformes	97	Sebastidae	60	Sebastes	57	6
Sebastes proriger	55	54.33 ¬± 10.8	55	FishBase	FishBase ref no.: 39247	Cailliet, G.M., A.H. Andrews, E.J. Burton, D.L. Watters, D.E. Kline and L.A. Ferry-Graham , 2001 Age determination and validation studies of marine fishes: do deep-dwellers live longer?. Exp. Geront. 36:739-764.	Actinopteri	425	Perciformes	97	Sebastidae	60	Sebastes	57	6
Sebastes proriger	55	54.33 ¬± 10.8	55	FishBase	FishBase ref no.: 55701	Munk, K.M. , 2001 Maximum ages of groundfishes in waters off Alaska and British Columbia and consideration of age determination. Alaska Fish. Res. Bull. 8(1):12-21.	Actinopteri	425	Perciformes	97	Sebastidae	60	Sebastes	57	6
Sebastes proriger	55	54.33 ¬± 10.8	55	AnAge	AnAge ref no.: 22	Cailliet et al. (2001) Age determination and validation studies of marine fishes: do deep- dwellers live longer?	Actinopteri	425	Perciformes	97	Sebastidae	60	Sebastes	57	6
Sebastes proriger	36	54.33 ¬± 10.8	55	Dureuil et al., 2021	Archibald et al., 1981	NA	Actinopteri	425	Perciformes	97	Sebastidae	60	Sebastes	57	6
Sebastes proriger	70	54.33 ¬± 10.8	55	Kolora and Owens et al., 2021	Kolora and Owens et al., 2021 ref no.: 6	NA	Actinopteri	425	Perciformes	97	Sebastidae	60	Sebastes	57	6
Sebastes rastrelliger	23	23 ¬± 0	23	FishBase	FishBase ref no.: 39275	Love, M.S. and K. Johnson , 1999 Aspects of the life histories of grass rockfish, Sebastes rastrelliger, and brown rockfish, S. auriculatus, from southern California. Fish. Bull. 87:100-109.	Actinopteri	425	Perciformes	97	Sebastidae	60	Sebastes	57	4
Sebastes rastrelliger	23	23 ¬± 0	23	FishBase	FishBase ref no.: 39247	Cailliet, G.M., A.H. Andrews, E.J. Burton, D.L. Watters, D.E. Kline and L.A. Ferry-Graham , 2001 Age determination and validation studies of marine fishes: do deep-dwellers live longer?. Exp. Geront. 36:739-764.	Actinopteri	425	Perciformes	97	Sebastidae	60	Sebastes	57	4
Sebastes rastrelliger	23	23 ¬± 0	23	AnAge	AnAge ref no.: 22	Cailliet et al. (2001) Age determination and validation studies of marine fishes: do deep- dwellers live longer?	Actinopteri	425	Perciformes	97	Sebastidae	60	Sebastes	57	4
Sebastes rastrelliger	23	23 ¬± 0	23	Kolora and Owens et al., 2021	Kolora and Owens et al., 2021 ref no.: 6	NA	Actinopteri	425	Perciformes	97	Sebastidae	60	Sebastes	57	4
Sebastes reedi	99	89.71 ¬± 16.57	99	FishBase	FishBase ref no.: 39247	Cailliet, G.M., A.H. Andrews, E.J. Burton, D.L. Watters, D.E. Kline and L.A. Ferry-Graham , 2001 Age determination and validation studies of marine fishes: do deep-dwellers live longer?. Exp. Geront. 36:739-764.	Actinopteri	425	Perciformes	97	Sebastidae	60	Sebastes	57	7
Sebastes reedi	99	89.71 ¬± 16.57	99	FishBase	FishBase ref no.: 39247	Cailliet, G.M., A.H. Andrews, E.J. Burton, D.L. Watters, D.E. Kline and L.A. Ferry-Graham , 2001 Age determination and validation studies of marine fishes: do deep-dwellers live longer?. Exp. Geront. 36:739-764.	Actinopteri	425	Perciformes	97	Sebastidae	60	Sebastes	57	7
Sebastes reedi	99	89.71 ¬± 16.57	99	FishBase	FishBase ref no.: 55701	Munk, K.M. , 2001 Maximum ages of groundfishes in waters off Alaska and British Columbia and consideration of age determination. Alaska Fish. Res. Bull. 8(1):12-21.	Actinopteri	425	Perciformes	97	Sebastidae	60	Sebastes	57	7
Sebastes reedi	99	89.71 ¬± 16.57	99	AnAge	AnAge ref no.: 22	Cailliet et al. (2001) Age determination and validation studies of marine fishes: do deep- dwellers live longer?	Actinopteri	425	Perciformes	97	Sebastidae	60	Sebastes	57	7
Sebastes reedi	60	89.71 ¬± 16.57	99	Dureuil et al., 2021	Archibald et al., 1981	NA	Actinopteri	425	Perciformes	97	Sebastidae	60	Sebastes	57	7
Sebastes reedi	72	89.71 ¬± 16.57	99	Dureuil et al., 2021	Archibald et al., 1981	NA	Actinopteri	425	Perciformes	97	Sebastidae	60	Sebastes	57	7
Sebastes reedi	100	89.71 ¬± 16.57	99	Kolora and Owens et al., 2021	Kolora and Owens et al., 2021 ref no.: 6	NA	Actinopteri	425	Perciformes	97	Sebastidae	60	Sebastes	57	7
Sebastes rosaceus	14	18 ¬± 6.93	14	FishBase	FishBase ref no.: 39277	Reilly, P.N., D. Wilson-Vandenberg, R.N. Lea, C. Wilson and M. Sullivan , 1994 Recreational angler's guide to the common nearshore fishes of northern and central California. Calif. Dept. Fish. Game, Marine Resources Leaflet.	Actinopteri	425	Perciformes	97	Sebastidae	60	Sebastes	57	5
Sebastes rosaceus	14	18 ¬± 6.93	14	FishBase	FishBase ref no.: 39247	Cailliet, G.M., A.H. Andrews, E.J. Burton, D.L. Watters, D.E. Kline and L.A. Ferry-Graham , 2001 Age determination and validation studies of marine fishes: do deep-dwellers live longer?. Exp. Geront. 36:739-764.	Actinopteri	425	Perciformes	97	Sebastidae	60	Sebastes	57	5
Sebastes rosaceus	18	18 ¬± 6.93	14	FishBase	FishBase ref no.: 56049	Shanks, A.L. and G.L. Eckert , 2005 Population persistence of California Current fishes and benthic crustaceans: a marine drift paradox. Ecol. Monogr. 75:505-524.	Actinopteri	425	Perciformes	97	Sebastidae	60	Sebastes	57	5
Sebastes rosaceus	14	18 ¬± 6.93	14	AnAge	AnAge ref no.: 22	Cailliet et al. (2001) Age determination and validation studies of marine fishes: do deep- dwellers live longer?	Actinopteri	425	Perciformes	97	Sebastidae	60	Sebastes	57	5
Sebastes rosaceus	30	18 ¬± 6.93	14	Kolora and Owens et al., 2021	Kolora and Owens et al., 2021 ref no.: 45	NA	Actinopteri	425	Perciformes	97	Sebastidae	60	Sebastes	57	5
Sebastes rosenblatti	50	52 ¬± 4	50	FishBase	FishBase ref no.: 39273	Casillas, E., L. Crockett, Y. deReynier, J. Glock, M. Helvey, B. Meyer, C. Schmitt, M. Yoklavich, A. Bailey, B. Chao, B. Johnson and T. Pepeperell , 1998 Essential fish habitat West Coast groundfish appendix. National Marine Fisheries, Seattle, Washington. Located at http://www.nwr.noaa.gov/1sustfsh/efhappendix/page1.html.	Actinopteri	425	Perciformes	97	Sebastidae	60	Sebastes	57	4
Sebastes rosenblatti	50	52 ¬± 4	50	FishBase	FishBase ref no.: 39247	Cailliet, G.M., A.H. Andrews, E.J. Burton, D.L. Watters, D.E. Kline and L.A. Ferry-Graham , 2001 Age determination and validation studies of marine fishes: do deep-dwellers live longer?. Exp. Geront. 36:739-764.	Actinopteri	425	Perciformes	97	Sebastidae	60	Sebastes	57	4
Sebastes rosenblatti	50	52 ¬± 4	50	AnAge	AnAge ref no.: 22	Cailliet et al. (2001) Age determination and validation studies of marine fishes: do deep- dwellers live longer?	Actinopteri	425	Perciformes	97	Sebastidae	60	Sebastes	57	4
Sebastes rosenblatti	58	52 ¬± 4	50	Kolora and Owens et al., 2021	Kolora and Owens et al., 2021 ref no.: 6	NA	Actinopteri	425	Perciformes	97	Sebastidae	60	Sebastes	57	4
Sebastes ruberrimus	118	120.71 ¬± 12.7	118	FishBase	FishBase ref no.: 39247	Cailliet, G.M., A.H. Andrews, E.J. Burton, D.L. Watters, D.E. Kline and L.A. Ferry-Graham , 2001 Age determination and validation studies of marine fishes: do deep-dwellers live longer?. Exp. Geront. 36:739-764.	Actinopteri	425	Perciformes	97	Sebastidae	60	Sebastes	57	7
Sebastes ruberrimus	118	120.71 ¬± 12.7	118	FishBase	FishBase ref no.: 39247	Cailliet, G.M., A.H. Andrews, E.J. Burton, D.L. Watters, D.E. Kline and L.A. Ferry-Graham , 2001 Age determination and validation studies of marine fishes: do deep-dwellers live longer?. Exp. Geront. 36:739-764.	Actinopteri	425	Perciformes	97	Sebastidae	60	Sebastes	57	7
Sebastes ruberrimus	105	120.71 ¬± 12.7	118	FishBase	FishBase ref no.: 41874	Andrews, A.H., G.M. Cailliet, K.H. Coale, K.M. Munk, M.M. Mahoney and V.M. O'Connell , 2002 Radiometric age validation of the yelloweye rockfish (Sebastes ruberrimus) from southeastern Alaska. Mar. Freshwat. Res. 53:139-146.	Actinopteri	425	Perciformes	97	Sebastidae	60	Sebastes	57	7
Sebastes ruberrimus	118	120.71 ¬± 12.7	118	FishBase	FishBase ref no.: 55701	Munk, K.M. , 2001 Maximum ages of groundfishes in waters off Alaska and British Columbia and consideration of age determination. Alaska Fish. Res. Bull. 8(1):12-21.	Actinopteri	425	Perciformes	97	Sebastidae	60	Sebastes	57	7
Sebastes ruberrimus	118	120.71 ¬± 12.7	118	AnAge	AnAge ref no.: 22	Cailliet et al. (2001) Age determination and validation studies of marine fishes: do deep- dwellers live longer?	Actinopteri	425	Perciformes	97	Sebastidae	60	Sebastes	57	7
Sebastes ruberrimus	121	120.71 ¬± 12.7	118	Dureuil et al., 2021	O'Connell et al., 2002	NA	Actinopteri	425	Perciformes	97	Sebastidae	60	Sebastes	57	7
Sebastes ruberrimus	147	120.71 ¬± 12.7	118	Kolora and Owens et al., 2021	Kolora and Owens et al., 2021 ref no.: 6	NA	Actinopteri	425	Perciformes	97	Sebastidae	60	Sebastes	57	7
Sebastes rubrivinctus	18	24 ¬± 10.39	18	FishBase	FishBase ref no.: 39277	Reilly, P.N., D. Wilson-Vandenberg, R.N. Lea, C. Wilson and M. Sullivan , 1994 Recreational angler's guide to the common nearshore fishes of northern and central California. Calif. Dept. Fish. Game, Marine Resources Leaflet.	Actinopteri	425	Perciformes	97	Sebastidae	60	Sebastes	57	3
Sebastes rubrivinctus	18	24 ¬± 10.39	18	AnAge	AnAge ref no.: 22	Cailliet et al. (2001) Age determination and validation studies of marine fishes: do deep- dwellers live longer?	Actinopteri	425	Perciformes	97	Sebastidae	60	Sebastes	57	3
Sebastes rubrivinctus	36	24 ¬± 10.39	18	Kolora and Owens et al., 2021	Kolora and Owens et al., 2021 ref no.: 6	NA	Actinopteri	425	Perciformes	97	Sebastidae	60	Sebastes	57	3
Sebastes saxicola	38	38 ¬± 0	38	FishBase	FishBase ref no.: 39277	Reilly, P.N., D. Wilson-Vandenberg, R.N. Lea, C. Wilson and M. Sullivan , 1994 Recreational angler's guide to the common nearshore fishes of northern and central California. Calif. Dept. Fish. Game, Marine Resources Leaflet.	Actinopteri	425	Perciformes	97	Sebastidae	60	Sebastes	57	4
Sebastes saxicola	38	38 ¬± 0	38	FishBase	FishBase ref no.: 39247	Cailliet, G.M., A.H. Andrews, E.J. Burton, D.L. Watters, D.E. Kline and L.A. Ferry-Graham , 2001 Age determination and validation studies of marine fishes: do deep-dwellers live longer?. Exp. Geront. 36:739-764.	Actinopteri	425	Perciformes	97	Sebastidae	60	Sebastes	57	4
Sebastes saxicola	38	38 ¬± 0	38	AnAge	AnAge ref no.: 22	Cailliet et al. (2001) Age determination and validation studies of marine fishes: do deep- dwellers live longer?	Actinopteri	425	Perciformes	97	Sebastidae	60	Sebastes	57	4
Sebastes saxicola	38	38 ¬± 0	38	Kolora and Owens et al., 2021	Kolora and Owens et al., 2021 ref no.: 6	NA	Actinopteri	425	Perciformes	97	Sebastidae	60	Sebastes	57	4
Sebastes schlegelii	20	20 ¬± 0	20	FishBase	FishBase ref no.: 56557	Novikov, N.P., A.S. Sokolovsky, T.G. Sokolovskaya and Y.M. Yakovlev , 2002 The fishes of Primorye. Vladivostok, Far Eastern State Tech. Fish. Univ., 552 p.	Actinopteri	425	Perciformes	97	Sebastidae	60	Sebastes	57	2
Sebastes schlegelii	20	20 ¬± 0	20	Kolora and Owens et al., 2021	Kolora and Owens et al., 2021 ref no.: 6	NA	Actinopteri	425	Perciformes	97	Sebastidae	60	Sebastes	57	2
Sebastes semicinctus	15	15 ¬± 0	15	FishBase	FishBase ref no.: 56049	Shanks, A.L. and G.L. Eckert , 2005 Population persistence of California Current fishes and benthic crustaceans: a marine drift paradox. Ecol. Monogr. 75:505-524.	Actinopteri	425	Perciformes	97	Sebastidae	60	Sebastes	57	3
Sebastes semicinctus	15	15 ¬± 0	15	FishBase	FishBase ref no.: 52190	Love, M.S., P. Morris, M. McCrae and R. Collins , 1990 Life history aspects of 19 rockfish species (Scorpaenidae: Sebastes) from the southern California Bight. NOAA Tech. Rep. NMFS 87,38 p.	Actinopteri	425	Perciformes	97	Sebastidae	60	Sebastes	57	3
Sebastes semicinctus	15	15 ¬± 0	15	Kolora and Owens et al., 2021	Kolora and Owens et al., 2021 ref no.: 6	NA	Actinopteri	425	Perciformes	97	Sebastidae	60	Sebastes	57	3
Sebastes serriceps	25	25 ¬± NA	25	Kolora and Owens et al., 2021	Kolora and Owens et al., 2021 ref no.: 6	NA	Actinopteri	425	Perciformes	97	Sebastidae	60	Sebastes	57	1
Sebastes steindachneri	17	17 ¬± NA	17	FishBase	FishBase ref no.: 56527	Fadeev, N.S. , 2005 Guide to biology and fisheries of fishes of the North Pacific Ocean. Vladivostok, TINRO-Center. 366 p.	Actinopteri	425	Perciformes	97	Sebastidae	60	Sebastes	57	1
Sebastes umbrosus	31	31 ¬± NA	31	Kolora and Owens et al., 2021	Kolora and Owens et al., 2021 ref no.: 41	NA	Actinopteri	425	Perciformes	97	Sebastidae	60	Sebastes	57	1
Sebastes variabilis	50	58.67 ¬± 15.01	50	FishBase	FishBase ref no.: 93327	Chilton, E.A. , 2010 Maturity and growth of female dusky rockfish (Sebastes variabilis) in the central Gulf of Alalska. Fish. Bull. 108(1):70-78.	Actinopteri	425	Perciformes	97	Sebastidae	60	Sebastes	57	3
Sebastes variabilis	50	58.67 ¬± 15.01	50	FishBase	FishBase ref no.: 93327	Chilton, E.A. , 2010 Maturity and growth of female dusky rockfish (Sebastes variabilis) in the central Gulf of Alalska. Fish. Bull. 108(1):70-78.	Actinopteri	425	Perciformes	97	Sebastidae	60	Sebastes	57	3
Sebastes variabilis	76	58.67 ¬± 15.01	50	Kolora and Owens et al., 2021	Kolora and Owens et al., 2021 ref no.: 6	NA	Actinopteri	425	Perciformes	97	Sebastidae	60	Sebastes	57	3
Sebastes variegatus	47	46.4 ¬± 1.95	47	FishBase	FishBase ref no.: 39247	Cailliet, G.M., A.H. Andrews, E.J. Burton, D.L. Watters, D.E. Kline and L.A. Ferry-Graham , 2001 Age determination and validation studies of marine fishes: do deep-dwellers live longer?. Exp. Geront. 36:739-764.	Actinopteri	425	Perciformes	97	Sebastidae	60	Sebastes	57	5
Sebastes variegatus	47	46.4 ¬± 1.95	47	FishBase	FishBase ref no.: 39247	Cailliet, G.M., A.H. Andrews, E.J. Burton, D.L. Watters, D.E. Kline and L.A. Ferry-Graham , 2001 Age determination and validation studies of marine fishes: do deep-dwellers live longer?. Exp. Geront. 36:739-764.	Actinopteri	425	Perciformes	97	Sebastidae	60	Sebastes	57	5
Sebastes variegatus	43	46.4 ¬± 1.95	47	FishBase	FishBase ref no.: 55701	Munk, K.M. , 2001 Maximum ages of groundfishes in waters off Alaska and British Columbia and consideration of age determination. Alaska Fish. Res. Bull. 8(1):12-21.	Actinopteri	425	Perciformes	97	Sebastidae	60	Sebastes	57	5
Sebastes variegatus	47	46.4 ¬± 1.95	47	AnAge	AnAge ref no.: 22	Cailliet et al. (2001) Age determination and validation studies of marine fishes: do deep- dwellers live longer?	Actinopteri	425	Perciformes	97	Sebastidae	60	Sebastes	57	5
Sebastes variegatus	48	46.4 ¬± 1.95	47	Kolora and Owens et al., 2021	Kolora and Owens et al., 2021 ref no.: 41	NA	Actinopteri	425	Perciformes	97	Sebastidae	60	Sebastes	57	5
Sebastes wilsoni	26	23.33 ¬± 3.16	24	FishBase	FishBase ref no.: 56049	Shanks, A.L. and G.L. Eckert , 2005 Population persistence of California Current fishes and benthic crustaceans: a marine drift paradox. Ecol. Monogr. 75:505-524.	Actinopteri	425	Perciformes	97	Sebastidae	60	Sebastes	57	9
Sebastes wilsoni	20	23.33 ¬± 3.16	24	FishBase	FishBase ref no.: 39247	Cailliet, G.M., A.H. Andrews, E.J. Burton, D.L. Watters, D.E. Kline and L.A. Ferry-Graham , 2001 Age determination and validation studies of marine fishes: do deep-dwellers live longer?. Exp. Geront. 36:739-764.	Actinopteri	425	Perciformes	97	Sebastidae	60	Sebastes	57	9
Sebastes wilsoni	20	23.33 ¬± 3.16	24	FishBase	FishBase ref no.: 39247	Cailliet, G.M., A.H. Andrews, E.J. Burton, D.L. Watters, D.E. Kline and L.A. Ferry-Graham , 2001 Age determination and validation studies of marine fishes: do deep-dwellers live longer?. Exp. Geront. 36:739-764.	Actinopteri	425	Perciformes	97	Sebastidae	60	Sebastes	57	9
Sebastes wilsoni	18	23.33 ¬± 3.16	24	FishBase	FishBase ref no.: 39247	Cailliet, G.M., A.H. Andrews, E.J. Burton, D.L. Watters, D.E. Kline and L.A. Ferry-Graham , 2001 Age determination and validation studies of marine fishes: do deep-dwellers live longer?. Exp. Geront. 36:739-764.	Actinopteri	425	Perciformes	97	Sebastidae	60	Sebastes	57	9
Sebastes wilsoni	24	23.33 ¬± 3.16	24	FishBase	FishBase ref no.: 39247	Cailliet, G.M., A.H. Andrews, E.J. Burton, D.L. Watters, D.E. Kline and L.A. Ferry-Graham , 2001 Age determination and validation studies of marine fishes: do deep-dwellers live longer?. Exp. Geront. 36:739-764.	Actinopteri	425	Perciformes	97	Sebastidae	60	Sebastes	57	9
Sebastes wilsoni	26	23.33 ¬± 3.16	24	FishBase	FishBase ref no.: 55701	Munk, K.M. , 2001 Maximum ages of groundfishes in waters off Alaska and British Columbia and consideration of age determination. Alaska Fish. Res. Bull. 8(1):12-21.	Actinopteri	425	Perciformes	97	Sebastidae	60	Sebastes	57	9
Sebastes wilsoni	26	23.33 ¬± 3.16	24	FishBase	FishBase ref no.: 56049	Shanks, A.L. and G.L. Eckert , 2005 Population persistence of California Current fishes and benthic crustaceans: a marine drift paradox. Ecol. Monogr. 75:505-524.	Actinopteri	425	Perciformes	97	Sebastidae	60	Sebastes	57	9
Sebastes wilsoni	24	23.33 ¬± 3.16	24	AnAge	AnAge ref no.: 22	Cailliet et al. (2001) Age determination and validation studies of marine fishes: do deep- dwellers live longer?	Actinopteri	425	Perciformes	97	Sebastidae	60	Sebastes	57	9
Sebastes wilsoni	26	23.33 ¬± 3.16	24	Kolora and Owens et al., 2021	Kolora and Owens et al., 2021 ref no.: 6	NA	Actinopteri	425	Perciformes	97	Sebastidae	60	Sebastes	57	9
Sebastes zacentrus	58	54.14 ¬± 6.64	58	FishBase	FishBase ref no.: 39247	Cailliet, G.M., A.H. Andrews, E.J. Burton, D.L. Watters, D.E. Kline and L.A. Ferry-Graham , 2001 Age determination and validation studies of marine fishes: do deep-dwellers live longer?. Exp. Geront. 36:739-764.	Actinopteri	425	Perciformes	97	Sebastidae	60	Sebastes	57	7
Sebastes zacentrus	58	54.14 ¬± 6.64	58	FishBase	FishBase ref no.: 39247	Cailliet, G.M., A.H. Andrews, E.J. Burton, D.L. Watters, D.E. Kline and L.A. Ferry-Graham , 2001 Age determination and validation studies of marine fishes: do deep-dwellers live longer?. Exp. Geront. 36:739-764.	Actinopteri	425	Perciformes	97	Sebastidae	60	Sebastes	57	7
Sebastes zacentrus	58	54.14 ¬± 6.64	58	FishBase	FishBase ref no.: 55701	Munk, K.M. , 2001 Maximum ages of groundfishes in waters off Alaska and British Columbia and consideration of age determination. Alaska Fish. Res. Bull. 8(1):12-21.	Actinopteri	425	Perciformes	97	Sebastidae	60	Sebastes	57	7
Sebastes zacentrus	58	54.14 ¬± 6.64	58	AnAge	AnAge ref no.: 22	Cailliet et al. (2001) Age determination and validation studies of marine fishes: do deep- dwellers live longer?	Actinopteri	425	Perciformes	97	Sebastidae	60	Sebastes	57	7
Sebastes zacentrus	46	54.14 ¬± 6.64	58	Dureuil et al., 2021	Archibald et al., 1981	NA	Actinopteri	425	Perciformes	97	Sebastidae	60	Sebastes	57	7
Sebastes zacentrus	43	54.14 ¬± 6.64	58	Dureuil et al., 2021	Archibald et al., 1981	NA	Actinopteri	425	Perciformes	97	Sebastidae	60	Sebastes	57	7
Sebastes zacentrus	58	54.14 ¬± 6.64	58	Kolora and Owens et al., 2021	Kolora and Owens et al., 2021 ref no.: 6	NA	Actinopteri	425	Perciformes	97	Sebastidae	60	Sebastes	57	7
Sebastolobus alascanus	100	93.2 ¬± 19.74	100	FishBase	FishBase ref no.: 90032	Butler, J.L., C. Kastelle, K. Rubin, D. Kline, H. Heijnis, L. Jacobson, A. Andrews and W.W. Wakefield , 1995 Age determination of shortspine thornyhead Sebastes alascanus, using otolith sections and ^210PB:^226RA ratios. NMFS SWFSC Admin Rpt LJ-95-12. 162 p.	Actinopteri	425	Perciformes	97	Sebastidae	60	Sebastolobus	2	5
Sebastolobus alascanus	62	93.2 ¬± 19.74	100	FishBase	FishBase ref no.: 39247	Cailliet, G.M., A.H. Andrews, E.J. Burton, D.L. Watters, D.E. Kline and L.A. Ferry-Graham , 2001 Age determination and validation studies of marine fishes: do deep-dwellers live longer?. Exp. Geront. 36:739-764.	Actinopteri	425	Perciformes	97	Sebastidae	60	Sebastolobus	2	5
Sebastolobus alascanus	100	93.2 ¬± 19.74	100	FishBase	FishBase ref no.: 55701	Munk, K.M. , 2001 Maximum ages of groundfishes in waters off Alaska and British Columbia and consideration of age determination. Alaska Fish. Res. Bull. 8(1):12-21.	Actinopteri	425	Perciformes	97	Sebastidae	60	Sebastolobus	2	5
Sebastolobus alascanus	89	93.2 ¬± 19.74	100	FishBase	FishBase ref no.: 55701	Munk, K.M. , 2001 Maximum ages of groundfishes in waters off Alaska and British Columbia and consideration of age determination. Alaska Fish. Res. Bull. 8(1):12-21.	Actinopteri	425	Perciformes	97	Sebastidae	60	Sebastolobus	2	5
Sebastolobus alascanus	115	93.2 ¬± 19.74	100	AnAge	AnAge ref no.: 22	Cailliet et al. (2001) Age determination and validation studies of marine fishes: do deep- dwellers live longer?	Actinopteri	425	Perciformes	97	Sebastidae	60	Sebastolobus	2	5
Sebastolobus altivelis	45	45 ¬± 0	45	FishBase	FishBase ref no.: 39395	Kline, D.E. , 1996 Radiochemical age verification for deep-sea rockfishes Sebastolobus altivelis and Sebastolobus alascanus. MS thesis, San Jose State University.	Actinopteri	425	Perciformes	97	Sebastidae	60	Sebastolobus	2	3
Sebastolobus altivelis	45	45 ¬± 0	45	FishBase	FishBase ref no.: 39247	Cailliet, G.M., A.H. Andrews, E.J. Burton, D.L. Watters, D.E. Kline and L.A. Ferry-Graham , 2001 Age determination and validation studies of marine fishes: do deep-dwellers live longer?. Exp. Geront. 36:739-764.	Actinopteri	425	Perciformes	97	Sebastidae	60	Sebastolobus	2	3
Sebastolobus altivelis	45	45 ¬± 0	45	AnAge	AnAge ref no.: 22	Cailliet et al. (2001) Age determination and validation studies of marine fishes: do deep- dwellers live longer?	Actinopteri	425	Perciformes	97	Sebastidae	60	Sebastolobus	2	3
Cromileptes altivelis	19	19 ¬± NA	19	Dureuil et al., 2021	Williams et al., 2009	NA	Actinopteri	425	Perciformes	97	Serranidae	5	Cromileptes	1	1
Epinephelus coioides	22	19.55 ¬± 4.9	22	FishBase	FishBase ref no.: 3627	Mathews, C.P. and M. Samuel , 1991 Growth, mortality and length-weight parameters for some Kuwaiti fish and shrimp. Fishbyte 9(2):30-33.	Actinopteri	425	Perciformes	97	Serranidae	5	Epinephelus	2	4
Epinephelus coioides	22	19.55 ¬± 4.9	22	FishBase	FishBase ref no.: 3627	Mathews, C.P. and M. Samuel , 1991 Growth, mortality and length-weight parameters for some Kuwaiti fish and shrimp. Fishbyte 9(2):30-33.	Actinopteri	425	Perciformes	97	Serranidae	5	Epinephelus	2	4
Epinephelus coioides	12.2	19.55 ¬± 4.9	22	FishBase	FishBase ref no.: 55546	Grandcourt, E.M., T.Z. Al Abdessalaam, F. Francis and A.T. Al Shamsi , 2005 Population biology and assessment of the orange-spotted grouper, Epinephelus coioides (Hamilton, 1822), in the southern Arabian Gulf. Fish. Res. 74(1-3):55-68.	Actinopteri	425	Perciformes	97	Serranidae	5	Epinephelus	2	4
Epinephelus coioides	22	19.55 ¬± 4.9	22	AnAge	AnAge ref no.: 454	Froese and Pauly FishBase	Actinopteri	425	Perciformes	97	Serranidae	5	Epinephelus	2	4
Epinephelus fuscoguttatus	40	35 ¬± 7.07	35	FishBase	FishBase ref no.: 74383	Pears, R.J., J.H. Choat, B.D. Mapstone and G.A. Begg , 2006 Demography of a large grouper, Epinephelus fuscoguttatus, from Australia's Great Barrier Reef: implications for fishery management. Mar. Ecol. Prog. Ser. 307:259-272.	Actinopteri	425	Perciformes	97	Serranidae	5	Epinephelus	2	2
Epinephelus fuscoguttatus	30	35 ¬± 7.07	35	FishBase	FishBase ref no.: 105556	Grandcourt, E. , 2005 Demographic characteristics of selected epinepheline groupers (Family: Serranidae; Subfamily: Epinephelinae) from Aldabra Atoll, Seychelles. Atoll Res. Bull. (539):200-216.	Actinopteri	425	Perciformes	97	Serranidae	5	Epinephelus	2	2
Plectropomus leopardus	26	19 ¬± 5.45	16	FishBase	FishBase ref no.: 3639	Mathews, C.P. and M. Samuel , 1987 Growth, mortality and assessment for groupers from Kuwait. Kuwait Bull. Mar. Sci. 9:173-191.	Actinopteri	425	Perciformes	97	Serranidae	5	Plectropomus	1	9
Plectropomus leopardus	26	19 ¬± 5.45	16	FishBase	FishBase ref no.: 3639	Mathews, C.P. and M. Samuel , 1987 Growth, mortality and assessment for groupers from Kuwait. Kuwait Bull. Mar. Sci. 9:173-191.	Actinopteri	425	Perciformes	97	Serranidae	5	Plectropomus	1	9
Plectropomus leopardus	14	19 ¬± 5.45	16	FishBase	FishBase ref no.: 7069	Ferreira, B.P. and G.R. Russ , 1993 Age validation and estimation of growth rate of the coral trout, Plectropomus leopardus (Lacep√®de 1802) from Lizard Island, northern Great Barrier Reef. Fish. Bull. 92:46-57.	Actinopteri	425	Perciformes	97	Serranidae	5	Plectropomus	1	9
Plectropomus leopardus	19	19 ¬± 5.45	16	FishBase	FishBase ref no.: 7069	Ferreira, B.P. and G.R. Russ , 1993 Age validation and estimation of growth rate of the coral trout, Plectropomus leopardus (Lacep√®de 1802) from Lizard Island, northern Great Barrier Reef. Fish. Bull. 92:46-57.	Actinopteri	425	Perciformes	97	Serranidae	5	Plectropomus	1	9
Plectropomus leopardus	15	19 ¬± 5.45	16	FishBase	FishBase ref no.: 72458	Jarzhombek, A.A. , 2007 Compilation of studies on the growth of Acanthopterygii. Russian Federal Research Institute of Fisheries and Oceanography (VNIRO). 86 p.	Actinopteri	425	Perciformes	97	Serranidae	5	Plectropomus	1	9
Plectropomus leopardus	15	19 ¬± 5.45	16	FishBase	FishBase ref no.: 72458	Jarzhombek, A.A. , 2007 Compilation of studies on the growth of Acanthopterygii. Russian Federal Research Institute of Fisheries and Oceanography (VNIRO). 86 p.	Actinopteri	425	Perciformes	97	Serranidae	5	Plectropomus	1	9
Plectropomus leopardus	26	19 ¬± 5.45	16	AnAge	AnAge ref no.: 454	Froese and Pauly FishBase	Actinopteri	425	Perciformes	97	Serranidae	5	Plectropomus	1	9
Plectropomus leopardus	14	19 ¬± 5.45	16	Wang et al., 2020	Ferreira 1994	NA	Actinopteri	425	Perciformes	97	Serranidae	5	Plectropomus	1	9
Plectropomus leopardus	16	19 ¬± 5.45	16	Dureuil et al., 2021	Russ et al., 1998	NA	Actinopteri	425	Perciformes	97	Serranidae	5	Plectropomus	1	9
Serranus cabrilla	8	7 ¬± 1	7	FishBase	FishBase ref no.: 27030	Stergiou, K.I., E.D. Christou, D. Georgopoulous, A. Zenetos and C. Souvermezoglou , 1997 The Hellenic seas: physics, chemistry, biology and fisheries. p. 415-538. In A.D. Ansell, R.N. Gibson and M. Barnes (eds.). Oceanography and marine biology: an annual review. UCL Press.	Actinopteri	425	Perciformes	97	Serranidae	5	Serranus	1	3
Serranus cabrilla	7	7 ¬± 1	7	FishBase	FishBase ref no.: 43571	Macpherson, E., A. Garc√≠a-Rubies and A. Gordoa , 2000 Direct estimation of natural mortality rates for littoral marine fishes using populational data from a marine reserve. Mar. Biol. 137(5-6):1067-1076.	Actinopteri	425	Perciformes	97	Serranidae	5	Serranus	1	3
Serranus cabrilla	6	7 ¬± 1	7	FishBase	FishBase ref no.: 86710	ƒ∞lhan, D., S. Akalin, Z. Tosunoƒülu and O. √ñzaydin , 2010 Growth characteristics and reproduction of comber, Serranus cabrilla (Actinopterygii, Perciformes, Serranidae), in the Aegean Sea. Acta Ichthyol. Piscat. 40(1):55-60.	Actinopteri	425	Perciformes	97	Serranidae	5	Serranus	1	3
Cebidichthys violaceus	18	18 ¬± 0	18	FishBase	FishBase ref no.: 43439	Love, R.M. , 1991 Probably more than you want to know about the fishes of the Pacific coast. Really Big Press, Santa Barbara, California, USA, 215 p.	Actinopteri	425	Perciformes	97	Stichaeidae	1	Cebidichthys	1	2
Cebidichthys violaceus	18	18 ¬± 0	18	FishBase	FishBase ref no.: 43439	Love, R.M. , 1991 Probably more than you want to know about the fishes of the Pacific coast. Really Big Press, Santa Barbara, California, USA, 215 p.	Actinopteri	425	Perciformes	97	Stichaeidae	1	Cebidichthys	1	2
Typhlichthys subterraneus	4	4 ¬± 0	4	FishBase	FishBase ref no.: 10294	Etnier, D.A. and W.C. Starnes , 1993 The fishes of Tennessee. The University of Tennessee Press, Knoxville, Tennessee, USA. (pls. check date).	Actinopteri	425	Percopsiformes	2	Amblyopsidae	1	Typhlichthys	1	2
Typhlichthys subterraneus	4	4 ¬± 0	4	AnAge	AnAge ref no.: 454	Froese and Pauly FishBase	Actinopteri	425	Percopsiformes	2	Amblyopsidae	1	Typhlichthys	1	2
Percopsis transmontana	6	6 ¬± 0	6	FishBase	FishBase ref no.: 12193	Hugg, D.O. , 1996 MAPFISH georeferenced mapping database. Freshwater and estuarine fishes of North America. Life Science Software. Dennis O. and Steven Hugg, 1278 Turkey Point Road, Edgewater, Maryland, USA.	Actinopteri	425	Percopsiformes	2	Percopsidae	1	Percopsis	1	3
Percopsis transmontana	6	6 ¬± 0	6	FishBase	FishBase ref no.: 52001	Gray, R.H. and D.D. Dauble , 1979 Biology of the sand roller in the central Columbia River. Trans. Am. Fish. Soc. 108(6):646-649.	Actinopteri	425	Percopsiformes	2	Percopsidae	1	Percopsis	1	3
Percopsis transmontana	6	6 ¬± 0	6	AnAge	AnAge ref no.: 454	Froese and Pauly FishBase	Actinopteri	425	Percopsiformes	2	Percopsidae	1	Percopsis	1	3
Trinectes maculatus	7	6.6 ¬± 1.14	7	FishBase	FishBase ref no.: 51483	Munroe, T.A. , 2003 Achiridae. American soles. p. 1925-1933. In K.E. Carpenter (ed.) FAO species identification guide for fishery purposes. The living marine resources of the Western Central Atlantic. Vol. 3: Bony fishes part 2 (Opistognathidae to Molidae), sea turtles and marine mammals.	Actinopteri	425	Pleuronectiformes	11	Achiridae	1	Trinectes	1	5
Trinectes maculatus	7	6.6 ¬± 1.14	7	FishBase	FishBase ref no.: 51483	Munroe, T.A. , 2003 Achiridae. American soles. p. 1925-1933. In K.E. Carpenter (ed.) FAO species identification guide for fishery purposes. The living marine resources of the Western Central Atlantic. Vol. 3: Bony fishes part 2 (Opistognathidae to Molidae), sea turtles and marine mammals.	Actinopteri	425	Pleuronectiformes	11	Achiridae	1	Trinectes	1	5
Trinectes maculatus	6	6.6 ¬± 1.14	7	AnAge	AnAge ref no.: 454	Froese and Pauly FishBase	Actinopteri	425	Pleuronectiformes	11	Achiridae	1	Trinectes	1	5
Trinectes maculatus	5	6.6 ¬± 1.14	7	The Aquarium Wiki	Unknown	NA	Actinopteri	425	Pleuronectiformes	11	Achiridae	1	Trinectes	1	5
Trinectes maculatus	8	6.6 ¬± 1.14	7	The Aquarium Wiki	Unknown	NA	Actinopteri	425	Pleuronectiformes	11	Achiridae	1	Trinectes	1	5
Cynoglossus semilaevis	13	11.5 ¬± 2.12	11.5	Published articles	Shuozeng, D., 1995. Life history cycles of flatfish species in the Bohai Sea, China. Netherlands Journal of Sea Research, 34(1-3), pp.195-210.	NA	Actinopteri	425	Pleuronectiformes	11	Cynoglossidae	1	Cynoglossus	1	2
Cynoglossus semilaevis	10	11.5 ¬± 2.12	11.5	Published articles	Shuozeng, D., 1995. Life history cycles of flatfish species in the Bohai Sea, China. Netherlands Journal of Sea Research, 34(1-3), pp.195-210.	NA	Actinopteri	425	Pleuronectiformes	11	Cynoglossidae	1	Cynoglossus	1	2
Paralichthys olivaceus	12	12.5 ¬± 0.71	12.5	Published articles	Shuozeng, D., 1995. Life history cycles of flatfish species in the Bohai Sea, China. Netherlands Journal of Sea Research, 34(1-3), pp.195-210.	NA	Actinopteri	425	Pleuronectiformes	11	Paralichthyidae	1	Paralichthys	1	2
Paralichthys olivaceus	13	12.5 ¬± 0.71	12.5	Published articles	Shuozeng, D., 1995. Life history cycles of flatfish species in the Bohai Sea, China. Netherlands Journal of Sea Research, 34(1-3), pp.195-210.	NA	Actinopteri	425	Pleuronectiformes	11	Paralichthyidae	1	Paralichthys	1	2
Hippoglossus hippoglossus	50	41 ¬± 28.11	35	FishBase	FishBase ref no.: 173	Muus, B.J. and P. Dahlstr√∂m , 1974 Collins guide to the sea fishes of Britain and North-Western Europe. Collins, London, UK. 244 p.	Actinopteri	425	Pleuronectiformes	11	Pleuronectidae	6	Hippoglossus	2	6
Hippoglossus hippoglossus	30	41 ¬± 28.11	35	FishBase	FishBase ref no.: 796	Beverton, R.J.H. and S.J. Holt , 1959 A review of the lifespans and mortality rates of fish in nature, and their relation to growth and other physiological characteristics. p. 142-180. In G.E.W. Wolstenholme and M. O'Connor (eds.) CIBA Foundation colloquia on ageing: the lifespan of animals. volume 5. J & A Churchill Ltd, London.	Actinopteri	425	Pleuronectiformes	11	Pleuronectidae	6	Hippoglossus	2	6
Hippoglossus hippoglossus	30	41 ¬± 28.11	35	FishBase	FishBase ref no.: 796	Beverton, R.J.H. and S.J. Holt , 1959 A review of the lifespans and mortality rates of fish in nature, and their relation to growth and other physiological characteristics. p. 142-180. In G.E.W. Wolstenholme and M. O'Connor (eds.) CIBA Foundation colloquia on ageing: the lifespan of animals. volume 5. J & A Churchill Ltd, London.	Actinopteri	425	Pleuronectiformes	11	Pleuronectidae	6	Hippoglossus	2	6
Hippoglossus hippoglossus	90	41 ¬± 28.11	35	AnAge	AnAge ref no.: 1	Carey and Judge (2000) Longevity Records: Life Spans of Mammals, Birds, Amphibians, Reptiles, and Fish	Actinopteri	425	Pleuronectiformes	11	Pleuronectidae	6	Hippoglossus	2	6
Hippoglossus hippoglossus	6	41 ¬± 28.11	35	Max Plank Institute for Demographic Research	MPIDR ref no.: [3] [12]	Altman, P.L. and D.S. Dittmer, eds. 1962. Growth, Including Reproduction and Morphological Development. Biological Handbooks. Washington, D. C.: Federation of American Societies for Experimental Biology.	Actinopteri	425	Pleuronectiformes	11	Pleuronectidae	6	Hippoglossus	2	6
Hippoglossus hippoglossus	40	41 ¬± 28.11	35	Max Plank Institute for Demographic Research	MPIDR ref no.: [71]	Flower, M.S.S., 1935. Further notes on the duration of life in animals. - I. Fishes: as determined by otolith and scale - readings and direct observations on living animals. Proceedings of the Zoological Society of London 1935: 265.	Actinopteri	425	Pleuronectiformes	11	Pleuronectidae	6	Hippoglossus	2	6
Hippoglossus stenolepis	55	42.88 ¬± 11.79	42	FishBase	FishBase ref no.: 55701	Munk, K.M. , 2001 Maximum ages of groundfishes in waters off Alaska and British Columbia and consideration of age determination. Alaska Fish. Res. Bull. 8(1):12-21.	Actinopteri	425	Pleuronectiformes	11	Pleuronectidae	6	Hippoglossus	2	8
Hippoglossus stenolepis	42	42.88 ¬± 11.79	42	FishBase	FishBase ref no.: 28499	Armstrong, R.H. , 1996 Alaska's fish. A guide to selected species. Alaska Northwest Books. 94 p.	Actinopteri	425	Pleuronectiformes	11	Pleuronectidae	6	Hippoglossus	2	8
Hippoglossus stenolepis	55	42.88 ¬± 11.79	42	FishBase	FishBase ref no.: 55701	Munk, K.M. , 2001 Maximum ages of groundfishes in waters off Alaska and British Columbia and consideration of age determination. Alaska Fish. Res. Bull. 8(1):12-21.	Actinopteri	425	Pleuronectiformes	11	Pleuronectidae	6	Hippoglossus	2	8
Hippoglossus stenolepis	30	42.88 ¬± 11.79	42	FishBase	FishBase ref no.: 56049	Shanks, A.L. and G.L. Eckert , 2005 Population persistence of California Current fishes and benthic crustaceans: a marine drift paradox. Ecol. Monogr. 75:505-524.	Actinopteri	425	Pleuronectiformes	11	Pleuronectidae	6	Hippoglossus	2	8
Hippoglossus stenolepis	24	42.88 ¬± 11.79	42	FishBase	FishBase ref no.: 56345	Novikov, R.N. , 2003 Pacific halibut. P. 47-48 in Condition of biological resources of the North-West Pacific. Siniakov, S.A., N.I. Naumenko, Yu.P. Diakov, O.G. Zolotov, and B.B. Vronsky (Eds.). Petropavlovsk-Kamchatsky, KamchatNIRO.	Actinopteri	425	Pleuronectiformes	11	Pleuronectidae	6	Hippoglossus	2	8
Hippoglossus stenolepis	42	42.88 ¬± 11.79	42	AnAge	AnAge ref no.: 454	Froese and Pauly FishBase	Actinopteri	425	Pleuronectiformes	11	Pleuronectidae	6	Hippoglossus	2	8
Hippoglossus stenolepis	40	42.88 ¬± 11.79	42	Max Plank Institute for Demographic Research	MPIDR ref no.: [3] [11]	Altman, P.L. and D.S. Dittmer, eds. 1962. Growth, Including Reproduction and Morphological Development. Biological Handbooks. Washington, D. C.: Federation of American Societies for Experimental Biology.	Actinopteri	425	Pleuronectiformes	11	Pleuronectidae	6	Hippoglossus	2	8
Hippoglossus stenolepis	55	42.88 ¬± 11.79	42	Dureuil et al., 2021	Forsberg, 2001	NA	Actinopteri	425	Pleuronectiformes	11	Pleuronectidae	6	Hippoglossus	2	8
Platichthys stellatus	24	20.4 ¬± 5.13	24	FishBase	FishBase ref no.: 28499	Armstrong, R.H. , 1996 Alaska's fish. A guide to selected species. Alaska Northwest Books. 94 p.	Actinopteri	425	Pleuronectiformes	11	Pleuronectidae	6	Platichthys	1	5
Platichthys stellatus	24	20.4 ¬± 5.13	24	AnAge	AnAge ref no.: 1	Carey and Judge (2000) Longevity Records: Life Spans of Mammals, Birds, Amphibians, Reptiles, and Fish	Actinopteri	425	Pleuronectiformes	11	Pleuronectidae	6	Platichthys	1	5
Platichthys stellatus	13	20.4 ¬± 5.13	24	Max Plank Institute for Demographic Research	MPIDR ref no.: [3]	Altman, P.L. and D.S. Dittmer, eds. 1962. Growth, Including Reproduction and Morphological Development. Biological Handbooks. Washington, D. C.: Federation of American Societies for Experimental Biology.	Actinopteri	425	Pleuronectiformes	11	Pleuronectidae	6	Platichthys	1	5
Platichthys stellatus	17	20.4 ¬± 5.13	24	Max Plank Institute for Demographic Research	MPIDR ref no.: [34]	Campana, S.E., 1984. Comparison of age determination methods for the starry flounder. Transactions of the American Fisheries Society 113: 365-369.	Actinopteri	425	Pleuronectiformes	11	Pleuronectidae	6	Platichthys	1	5
Platichthys stellatus	24	20.4 ¬± 5.13	24	Max Plank Institute for Demographic Research	MPIDR ref no.: [34]	Campana, S.E., 1984. Comparison of age determination methods for the starry flounder. Transactions of the American Fisheries Society 113: 365-369.	Actinopteri	425	Pleuronectiformes	11	Pleuronectidae	6	Platichthys	1	5
Pseudopleuronectes yokohamae	10	10 ¬± NA	10	FishBase	FishBase ref no.: 41267	Kooka, K., T. Takatsu, T. Naga, Y. Hayakawa, T. Kamiharaku and T. Takahashi , 2000 Age and growth of marbled sole (Pleuronectes yokohamae) in the coastal waters of western Aomori Prefecture, Japan. Bull. Fac. Fish. Hokkaido Univ. 51(2):121-126.	Actinopteri	425	Pleuronectiformes	11	Pleuronectidae	6	Pseudopleuronectes	1	1
Reinhardtius hippoglossoides	30	22.5 ¬± 8.55	22	FishBase	FishBase ref no.: 3561	Chugunova, N.I. , 1959 Age and growth studies in fish. A systematic guide for ichthyologists. Israel Program for Scientific Translations. Izdatel'stvo Akademii Nauk SSSR, Moskva. 132 p.	Actinopteri	425	Pleuronectiformes	11	Pleuronectidae	6	Reinhardtius	1	8
Reinhardtius hippoglossoides	22	22.5 ¬± 8.55	22	FishBase	FishBase ref no.: 6263	Bowering, W.R. and W.B. Brodie , 1991 Distribution of commercial flatfishes in the Newfoundland-Labrador region of the Canadian Northwest Atlantic and changes in certain biological parameters since exploitation. Neth. J. Sea Res. 27(3/4):407-422.	Actinopteri	425	Pleuronectiformes	11	Pleuronectidae	6	Reinhardtius	1	8
Reinhardtius hippoglossoides	22	22.5 ¬± 8.55	22	FishBase	FishBase ref no.: 56346	Naumenko, N.I. and I.I. Davydov , 2003 Pacific black halibut. P. 49-50 in Condition of biological resources of the North-West Pacific. Siniakov, S.A., N.I. Naumenko, Yu.P. Diakov, O.G. Zolotov, and B.B. Vronsky (Eds.). Petropavlovsk-Kamchatsky, KamchatNIRO.	Actinopteri	425	Pleuronectiformes	11	Pleuronectidae	6	Reinhardtius	1	8
Reinhardtius hippoglossoides	33	22.5 ¬± 8.55	22	FishBase	FishBase ref no.: 108959	Dwyer, K.S., M.A. Treble and S.E. Campana , 2016 Age and growth of Greenland halibut (Reinhardtius hippoglossoides) in the Northwest Atlantic: a changing perception based on bomb radiocarbon analyses. Fish. Res. 179:342-350.	Actinopteri	425	Pleuronectiformes	11	Pleuronectidae	6	Reinhardtius	1	8
Reinhardtius hippoglossoides	22	22.5 ¬± 8.55	22	FishBase	FishBase ref no.: 118033	Treble, M.A., S.E. Campana, R.J. Wastle, C.M. Jones and J. Boje , 2008 Growth analysis and age validation of a deepwater Arctic fish, the Greenland halibut (Reinhardtius hippoglossoides). Can. J. Fish. Aquat. Sci. 65(6):1047-1059.	Actinopteri	425	Pleuronectiformes	11	Pleuronectidae	6	Reinhardtius	1	8
Reinhardtius hippoglossoides	10	22.5 ¬± 8.55	22	FishBase	FishBase ref no.: 122053	Vedishcheva, E.V., O.A. Maznikova and A.M. Orlov , 2018 New data on the age and growth of Greenland halibut, Reinhardtius hippoglossoides (Pleuronectidae), from the Laptev Sea. Journal of Ichthyology 58(6):845-850.	Actinopteri	425	Pleuronectiformes	11	Pleuronectidae	6	Reinhardtius	1	8
Reinhardtius hippoglossoides	11	22.5 ¬± 8.55	22	FishBase	FishBase ref no.: 122053	Vedishcheva, E.V., O.A. Maznikova and A.M. Orlov , 2018 New data on the age and growth of Greenland halibut, Reinhardtius hippoglossoides (Pleuronectidae), from the Laptev Sea. Journal of Ichthyology 58(6):845-850.	Actinopteri	425	Pleuronectiformes	11	Pleuronectidae	6	Reinhardtius	1	8
Reinhardtius hippoglossoides	30	22.5 ¬± 8.55	22	AnAge	AnAge ref no.: 454	Froese and Pauly FishBase	Actinopteri	425	Pleuronectiformes	11	Pleuronectidae	6	Reinhardtius	1	8
Verasper variegatus	8	8 ¬± NA	8	Published articles	Shuozeng, D., 1995. Life history cycles of flatfish species in the Bohai Sea, China. Netherlands Journal of Sea Research, 34(1-3), pp.195-210.	NA	Actinopteri	425	Pleuronectiformes	11	Pleuronectidae	6	Verasper	1	1
Colistium nudipinnis	16	16 ¬± 0	16	FishBase	FishBase ref no.: 47622	Stevens, D.W., M.P. Francis, P.J. Shearer, R.P. McPhee, R.W. Hickman and M. Tait , 2005 Age and growth of two endemic flatfish (Colistium guntheri and C. nudipinnis) off the west coast of South Island, New Zealand. Mar. Freshwat. Res. 56(2):143-151.	Actinopteri	425	Pleuronectiformes	11	Rhombosoleidae	1	Colistium	1	2
Colistium nudipinnis	16	16 ¬± 0	16	FishBase	FishBase ref no.: 47622	Stevens, D.W., M.P. Francis, P.J. Shearer, R.P. McPhee, R.W. Hickman and M. Tait , 2005 Age and growth of two endemic flatfish (Colistium guntheri and C. nudipinnis) off the west coast of South Island, New Zealand. Mar. Freshwat. Res. 56(2):143-151.	Actinopteri	425	Pleuronectiformes	11	Rhombosoleidae	1	Colistium	1	2
Scophthalmus maximus	25.2	16.17 ¬± 10.37	17.6	FishBase	FishBase ref no.: 32766	Deniel, C. , 1990 Comparative study of growth of flatfishes on the west coast of Brittany. J. Fish Biol. 37(1):149-166.	Actinopteri	425	Pleuronectiformes	11	Scophthalmidae	1	Scophthalmus	1	6
Scophthalmus maximus	25.2	16.17 ¬± 10.37	17.6	FishBase	FishBase ref no.: 32766	Deniel, C. , 1990 Comparative study of growth of flatfishes on the west coast of Brittany. J. Fish Biol. 37(1):149-166.	Actinopteri	425	Pleuronectiformes	11	Scophthalmidae	1	Scophthalmus	1	6
Scophthalmus maximus	4	16.17 ¬± 10.37	17.6	FishBase	FishBase ref no.: 38118	Robert, F. and R. Vianet , 1988 Age and growth of Psetta maxima (Linn√©, 1758) and Scopthalmus rhombus (Linn√©, 1758) in the Gulf of Lion (Mediterranean). J. Appl. Ichthyol. 4(3):111-120.	Actinopteri	425	Pleuronectiformes	11	Scophthalmidae	1	Scophthalmus	1	6
Scophthalmus maximus	6.6	16.17 ¬± 10.37	17.6	FishBase	FishBase ref no.: 38118	Robert, F. and R. Vianet , 1988 Age and growth of Psetta maxima (Linn√©, 1758) and Scopthalmus rhombus (Linn√©, 1758) in the Gulf of Lion (Mediterranean). J. Appl. Ichthyol. 4(3):111-120.	Actinopteri	425	Pleuronectiformes	11	Scophthalmidae	1	Scophthalmus	1	6
Scophthalmus maximus	10	16.17 ¬± 10.37	17.6	FishBase	FishBase ref no.: 107669	Eryilmaz L. and Dalyan C. , 2015 Age, growth, and reproductive biology of turbot, Scophthalmus maximus (Actinopterygii: Pleuronectiformes: Scophthalmidae), from the south-western coasts of Black Sea, Turkey. Acta Ichthyol. Piscat. 45(2):181-188.	Actinopteri	425	Pleuronectiformes	11	Scophthalmidae	1	Scophthalmus	1	6
Scophthalmus maximus	26	16.17 ¬± 10.37	17.6	AnAge	AnAge ref no.: 454	Froese and Pauly FishBase	Actinopteri	425	Pleuronectiformes	11	Scophthalmidae	1	Scophthalmus	1	6
Coregonus clupeaformis	50	24.83 ¬± 13.41	25	FishBase	FishBase ref no.: 3494	Power, G. , 1978 Fish population structure in Arctic lakes. J. Fish. Res. Board Can. 35:53-59.	Actinopteri	425	Salmoniformes	13	Salmonidae	13	Coregonus	2	12
Coregonus clupeaformis	12	24.83 ¬± 13.41	25	FishBase	FishBase ref no.: 273	Nigrelli, R.F. , 1959 Longevity of fishes in captivity, with special reference to those kept in the New York Aquarium. p. 212-230. In G.E.W. Wolstehnolmen and M. O'Connor (eds.) Ciba Foundation Colloquium on Ageing: the life span of animals. Vol. 5., Churchill, London.	Actinopteri	425	Salmoniformes	13	Salmonidae	13	Coregonus	2	12
Coregonus clupeaformis	24	24.83 ¬± 13.41	25	FishBase	FishBase ref no.: 796	Beverton, R.J.H. and S.J. Holt , 1959 A review of the lifespans and mortality rates of fish in nature, and their relation to growth and other physiological characteristics. p. 142-180. In G.E.W. Wolstenholme and M. O'Connor (eds.) CIBA Foundation colloquia on ageing: the lifespan of animals. volume 5. J & A Churchill Ltd, London.	Actinopteri	425	Salmoniformes	13	Salmonidae	13	Coregonus	2	12
Coregonus clupeaformis	12	24.83 ¬± 13.41	25	FishBase	FishBase ref no.: 796	Beverton, R.J.H. and S.J. Holt , 1959 A review of the lifespans and mortality rates of fish in nature, and their relation to growth and other physiological characteristics. p. 142-180. In G.E.W. Wolstenholme and M. O'Connor (eds.) CIBA Foundation colloquia on ageing: the lifespan of animals. volume 5. J & A Churchill Ltd, London.	Actinopteri	425	Salmoniformes	13	Salmonidae	13	Coregonus	2	12
Coregonus clupeaformis	27	24.83 ¬± 13.41	25	FishBase	FishBase ref no.: 796	Beverton, R.J.H. and S.J. Holt , 1959 A review of the lifespans and mortality rates of fish in nature, and their relation to growth and other physiological characteristics. p. 142-180. In G.E.W. Wolstenholme and M. O'Connor (eds.) CIBA Foundation colloquia on ageing: the lifespan of animals. volume 5. J & A Churchill Ltd, London.	Actinopteri	425	Salmoniformes	13	Salmonidae	13	Coregonus	2	12
Coregonus clupeaformis	14	24.83 ¬± 13.41	25	FishBase	FishBase ref no.: 796	Beverton, R.J.H. and S.J. Holt , 1959 A review of the lifespans and mortality rates of fish in nature, and their relation to growth and other physiological characteristics. p. 142-180. In G.E.W. Wolstenholme and M. O'Connor (eds.) CIBA Foundation colloquia on ageing: the lifespan of animals. volume 5. J & A Churchill Ltd, London.	Actinopteri	425	Salmoniformes	13	Salmonidae	13	Coregonus	2	12
Coregonus clupeaformis	16	24.83 ¬± 13.41	25	FishBase	FishBase ref no.: 33394	Bond, W.A. , 1982 A study of the fishery resources of Tuktoyaktuk Harbour, southern Beaufort Sea coast, with special reference to life histories of anadromous coregonids. Can. Tech. Rep. Fish. Aquat. Sci. 1336.	Actinopteri	425	Salmoniformes	13	Salmonidae	13	Coregonus	2	12
Coregonus clupeaformis	50	24.83 ¬± 13.41	25	AnAge	AnAge ref no.:	NA	Actinopteri	425	Salmoniformes	13	Salmonidae	13	Coregonus	2	12
Coregonus clupeaformis	26	24.83 ¬± 13.41	25	Max Plank Institute for Demographic Research	MPIDR ref no.: [3] [90]	Altman, P.L. and D.S. Dittmer, eds. 1962. Growth, Including Reproduction and Morphological Development. Biological Handbooks. Washington, D. C.: Federation of American Societies for Experimental Biology.	Actinopteri	425	Salmoniformes	13	Salmonidae	13	Coregonus	2	12
Coregonus clupeaformis	27	24.83 ¬± 13.41	25	Max Plank Institute for Demographic Research	MPIDR ref no.: [90]	Hart, J.L., 1931. The growth of the whitefish Coregonus clupeaformis (Mitchill). Contributions to Canadian Biology and Fisheries 6: 427-444.	Actinopteri	425	Salmoniformes	13	Salmonidae	13	Coregonus	2	12
Coregonus clupeaformis	12	24.83 ¬± 13.41	25	Max Plank Institute for Demographic Research	MPIDR ref no.: [71]	Flower, M.S.S., 1935. Further notes on the duration of life in animals. - I. Fishes: as determined by otolith and scale - readings and direct observations on living animals. Proceedings of the Zoological Society of London 1935: 265.	Actinopteri	425	Salmoniformes	13	Salmonidae	13	Coregonus	2	12
Coregonus clupeaformis	28	24.83 ¬± 13.41	25	Max Plank Institute for Demographic Research	MPIDR ref no.: [110]	Kennedy, W.A., 1953. Growth, maturity, and mortality in the relatively unexploited Lake Trout, Cristiromer Namaycush, of Great Slave Lake. Journal of Fisheries Research Board Canada 11: 827.	Actinopteri	425	Salmoniformes	13	Salmonidae	13	Coregonus	2	12
Coregonus lavaretus	15	12 ¬± 4.24	12	FishBase	FishBase ref no.: 59043	Kottelat, M. and J. Freyhof , 2007 Handbook of European freshwater fishes. Publications Kottelat, Cornol and Freyhof, Berlin. 646 pp.	Actinopteri	425	Salmoniformes	13	Salmonidae	13	Coregonus	2	2
Coregonus lavaretus	9	12 ¬± 4.24	12	FishBase	FishBase ref no.: 91380	Martyniak, A., P. Hliwa, J. Koz≈Çowski, B. WziƒÖtek, T. Heese and M. Sobocki , 2004 Some aspects of the biology of the anadromous population of whitefish (Coregonus lavaretus lavaretus) from Lake ≈Åebsko (Northern Poland). Arch. Pol. Fish. 12(1):51-59.	Actinopteri	425	Salmoniformes	13	Salmonidae	13	Coregonus	2	2
Hucho hucho	20	18.33 ¬± 2.89	20	FishBase	FishBase ref no.: 59043	Kottelat, M. and J. Freyhof , 2007 Handbook of European freshwater fishes. Publications Kottelat, Cornol and Freyhof, Berlin. 646 pp.	Actinopteri	425	Salmoniformes	13	Salmonidae	13	Hucho	1	3
Hucho hucho	20	18.33 ¬± 2.89	20	FishBase	FishBase ref no.: 59043	Kottelat, M. and J. Freyhof , 2007 Handbook of European freshwater fishes. Publications Kottelat, Cornol and Freyhof, Berlin. 646 pp.	Actinopteri	425	Salmoniformes	13	Salmonidae	13	Hucho	1	3
Hucho hucho	15	18.33 ¬± 2.89	20	AnAge	AnAge ref no.: 454	Froese and Pauly FishBase	Actinopteri	425	Salmoniformes	13	Salmonidae	13	Hucho	1	3
Oncorhynchus gorbuscha	3	2.27 ¬± 1.09	3	FishBase	FishBase ref no.: 27547	Morrow, J.E. , 1980 The freshwater fishes of Alaska. University of. B.C. Animal Resources Ecology Library. 248p.	Actinopteri	425	Salmoniformes	13	Salmonidae	13	Oncorhynchus	6	7
Oncorhynchus gorbuscha	3	2.27 ¬± 1.09	3	FishBase	FishBase ref no.: 27547	Morrow, J.E. , 1980 The freshwater fishes of Alaska. University of. B.C. Animal Resources Ecology Library. 248p.	Actinopteri	425	Salmoniformes	13	Salmonidae	13	Oncorhynchus	6	7
Oncorhynchus gorbuscha	2	2.27 ¬± 1.09	3	FishBase	FishBase ref no.: 59043	Kottelat, M. and J. Freyhof , 2007 Handbook of European freshwater fishes. Publications Kottelat, Cornol and Freyhof, Berlin. 646 pp.	Actinopteri	425	Salmoniformes	13	Salmonidae	13	Oncorhynchus	6	7
Oncorhynchus gorbuscha	3	2.27 ¬± 1.09	3	AnAge	AnAge ref no.: 1	Carey and Judge (2000) Longevity Records: Life Spans of Mammals, Birds, Amphibians, Reptiles, and Fish	Actinopteri	425	Salmoniformes	13	Salmonidae	13	Oncorhynchus	6	7
Oncorhynchus gorbuscha	1.8	2.27 ¬± 1.09	3	Max Plank Institute for Demographic Research	MPIDR ref no.: [3]	Altman, P.L. and D.S. Dittmer, eds. 1962. Growth, Including Reproduction and Morphological Development. Biological Handbooks. Washington, D. C.: Federation of American Societies for Experimental Biology.	Actinopteri	425	Salmoniformes	13	Salmonidae	13	Oncorhynchus	6	7
Oncorhynchus gorbuscha	3	2.27 ¬± 1.09	3	Max Plank Institute for Demographic Research	MPIDR ref no.: [177]	Scott, W.B. and E.J. Crossman, 1973. Freshwater Fishes of Canada. Fisheries Research Board Canada Bulletin 84: 966.	Actinopteri	425	Salmoniformes	13	Salmonidae	13	Oncorhynchus	6	7
Oncorhynchus gorbuscha	0.1	2.27 ¬± 1.09	3	Max Plank Institute for Demographic Research	MPIDR ref no.: [93]	Healey, M.C., 1986. Salmonid age at maturity. Canadian Special Publication of Fisheries and Aquatic Sciences 89: 39-52.	Actinopteri	425	Salmoniformes	13	Salmonidae	13	Oncorhynchus	6	7
Oncorhynchus keta	7	5.51 ¬± 2.06	6	FishBase	FishBase ref no.: 1998	Scott, W.B. and E.J. Crossman , 1973 Freshwater fishes of Canada. Bull. Fish. Res. Board Can. 184: xi+1-966.	Actinopteri	425	Salmoniformes	13	Salmonidae	13	Oncorhynchus	6	9
Oncorhynchus keta	5	5.51 ¬± 2.06	6	FishBase	FishBase ref no.: 796	Beverton, R.J.H. and S.J. Holt , 1959 A review of the lifespans and mortality rates of fish in nature, and their relation to growth and other physiological characteristics. p. 142-180. In G.E.W. Wolstenholme and M. O'Connor (eds.) CIBA Foundation colloquia on ageing: the lifespan of animals. volume 5. J & A Churchill Ltd, London.	Actinopteri	425	Salmoniformes	13	Salmonidae	13	Oncorhynchus	6	9
Oncorhynchus keta	5	5.51 ¬± 2.06	6	FishBase	FishBase ref no.: 796	Beverton, R.J.H. and S.J. Holt , 1959 A review of the lifespans and mortality rates of fish in nature, and their relation to growth and other physiological characteristics. p. 142-180. In G.E.W. Wolstenholme and M. O'Connor (eds.) CIBA Foundation colloquia on ageing: the lifespan of animals. volume 5. J & A Churchill Ltd, London.	Actinopteri	425	Salmoniformes	13	Salmonidae	13	Oncorhynchus	6	9
Oncorhynchus keta	7	5.51 ¬± 2.06	6	FishBase	FishBase ref no.: 56349	Zavarina, L.O. , 2003 Chum salmon. P. 79-82 in Condition of biological resources of the North-West Pacific. Siniakov, S.A., N.I. Naumenko, Yu.P. Diakov, O.G. Zolotov, and B.B. Vronsky (Eds.). Petropavlovsk-Kamchatsky, KamchatNIRO.	Actinopteri	425	Salmoniformes	13	Salmonidae	13	Oncorhynchus	6	9
Oncorhynchus keta	7	5.51 ¬± 2.06	6	AnAge	AnAge ref no.: 1	Carey and Judge (2000) Longevity Records: Life Spans of Mammals, Birds, Amphibians, Reptiles, and Fish	Actinopteri	425	Salmoniformes	13	Salmonidae	13	Oncorhynchus	6	9
Oncorhynchus keta	5	5.51 ¬± 2.06	6	Max Plank Institute for Demographic Research	MPIDR ref no.: [3] [86]	Altman, P.L. and D.S. Dittmer, eds. 1962. Growth, Including Reproduction and Morphological Development. Biological Handbooks. Washington, D. C.: Federation of American Societies for Experimental Biology.	Actinopteri	425	Salmoniformes	13	Salmonidae	13	Oncorhynchus	6	9
Oncorhynchus keta	7	5.51 ¬± 2.06	6	Max Plank Institute for Demographic Research	MPIDR ref no.: [177]	Scott, W.B. and E.J. Crossman, 1973. Freshwater Fishes of Canada. Fisheries Research Board Canada Bulletin 84: 966.	Actinopteri	425	Salmoniformes	13	Salmonidae	13	Oncorhynchus	6	9
Oncorhynchus keta	0.6	5.51 ¬± 2.06	6	Max Plank Institute for Demographic Research	MPIDR ref no.: [93]	Healey, M.C., 1986. Salmonid age at maturity. Canadian Special Publication of Fisheries and Aquatic Sciences 89: 39-52.	Actinopteri	425	Salmoniformes	13	Salmonidae	13	Oncorhynchus	6	9
Oncorhynchus keta	6	5.51 ¬± 2.06	6	Max Plank Institute for Demographic Research	MPIDR ref no.: [122]	Marr, J.C., 1943. Age, length, and weight studies of three species of Columbia River salmon (Oncorhynchus keta, O. gorbuscha, and O. kisutch). Stanford Ichthyological Bulletin 2: 157-197.	Actinopteri	425	Salmoniformes	13	Salmonidae	13	Oncorhynchus	6	9
Oncorhynchus kisutch	5	4.52 ¬± 0.53	4.55	FishBase	FishBase ref no.: 36794	Drummond Sedgwick, S. , 1982 The salmon handbook: the life and cultivation of fishes of the salmon family. Andre Deutsch Ltd., London, UK, 247 p.	Actinopteri	425	Salmoniformes	13	Salmonidae	13	Oncorhynchus	6	6
Oncorhynchus kisutch	4	4.52 ¬± 0.53	4.55	FishBase	FishBase ref no.: 120605	Eakins, R.J. , 2019 Coho salmon. Ontario Freshwater Fishes Life History Database. Version 4.85. Online database. (http://www.ontariofishes.ca; http://www.ontariofishes.ca/home.htm), accessed¬†25 June 2019.	Actinopteri	425	Salmoniformes	13	Salmonidae	13	Oncorhynchus	6	6
Oncorhynchus kisutch	5	4.52 ¬± 0.53	4.55	AnAge	AnAge ref no.: 1	Carey and Judge (2000) Longevity Records: Life Spans of Mammals, Birds, Amphibians, Reptiles, and Fish	Actinopteri	425	Salmoniformes	13	Salmonidae	13	Oncorhynchus	6	6
Oncorhynchus kisutch	4	4.52 ¬± 0.53	4.55	Max Plank Institute for Demographic Research	MPIDR ref no.: [3]	Altman, P.L. and D.S. Dittmer, eds. 1962. Growth, Including Reproduction and Morphological Development. Biological Handbooks. Washington, D. C.: Federation of American Societies for Experimental Biology.	Actinopteri	425	Salmoniformes	13	Salmonidae	13	Oncorhynchus	6	6
Oncorhynchus kisutch	5	4.52 ¬± 0.53	4.55	Max Plank Institute for Demographic Research	MPIDR ref no.: [143] [177]	Moyle, P.B., 1976. Inland Fishes of California. Berkeley, CA: University California Press.	Actinopteri	425	Salmoniformes	13	Salmonidae	13	Oncorhynchus	6	6
Oncorhynchus kisutch	4.1	4.52 ¬± 0.53	4.55	Max Plank Institute for Demographic Research	MPIDR ref no.: [93]	Healey, M.C., 1986. Salmonid age at maturity. Canadian Special Publication of Fisheries and Aquatic Sciences 89: 39-52.	Actinopteri	425	Salmoniformes	13	Salmonidae	13	Oncorhynchus	6	6
Oncorhynchus mykiss	11	8.25 ¬± 2.76	8.5	FishBase	FishBase ref no.: 12193	Hugg, D.O. , 1996 MAPFISH georeferenced mapping database. Freshwater and estuarine fishes of North America. Life Science Software. Dennis O. and Steven Hugg, 1278 Turkey Point Road, Edgewater, Maryland, USA.	Actinopteri	425	Salmoniformes	13	Salmonidae	13	Oncorhynchus	6	8
Oncorhynchus mykiss	4	8.25 ¬± 2.76	8.5	FishBase	FishBase ref no.: 273	Nigrelli, R.F. , 1959 Longevity of fishes in captivity, with special reference to those kept in the New York Aquarium. p. 212-230. In G.E.W. Wolstehnolmen and M. O'Connor (eds.) Ciba Foundation Colloquium on Ageing: the life span of animals. Vol. 5., Churchill, London.	Actinopteri	425	Salmoniformes	13	Salmonidae	13	Oncorhynchus	6	8
Oncorhynchus mykiss	11	8.25 ¬± 2.76	8.5	FishBase	FishBase ref no.: 3672	Carlander, K.D. , 1969 Handbook of freshwater fishery biology, volume 1. The Iowa State University Press, Ames. Iowa. 752 p.	Actinopteri	425	Salmoniformes	13	Salmonidae	13	Oncorhynchus	6	8
Oncorhynchus mykiss	5	8.25 ¬± 2.76	8.5	FishBase	FishBase ref no.: 6390	Kailola, P.J., M.J. Williams, P.C. Stewart, R.E. Reichelt, A. McNee and C. Grieve , 1993 Australian fisheries resources. Bureau of Resource Sciences, Canberra, Australia. 422 p.	Actinopteri	425	Salmoniformes	13	Salmonidae	13	Oncorhynchus	6	8
Oncorhynchus mykiss	8	8.25 ¬± 2.76	8.5	FishBase	FishBase ref no.: 120611	Eakins, R.J. , 2019 Rainbow trout (steelhead). Ontario Freshwater Fishes Life History Database. Version 4.85. Online database. (http://www.ontariofishes.ca; http://www.ontariofishes.ca/home.htm), accessed¬†26 June 2019.	Actinopteri	425	Salmoniformes	13	Salmonidae	13	Oncorhynchus	6	8
Oncorhynchus mykiss	11	8.25 ¬± 2.76	8.5	AnAge	AnAge ref no.: 454	Froese and Pauly FishBase	Actinopteri	425	Salmoniformes	13	Salmonidae	13	Oncorhynchus	6	8
Oncorhynchus mykiss	9	8.25 ¬± 2.76	8.5	Max Plank Institute for Demographic Research	MPIDR ref no.: [199]	Washington, P., 1970. Occurrence on the high seas of a steelhead trout in its ninth year. California Fish and Game 56: 312-314.	Actinopteri	425	Salmoniformes	13	Salmonidae	13	Oncorhynchus	6	8
Oncorhynchus mykiss	7	8.25 ¬± 2.76	8.5	Max Plank Institute for Demographic Research	MPIDR ref no.: [107]	Kearn, G.C., 1990. The rate of development and longevity of the monogean skin parasite Entobdella soleae. Journal of Helminthology 64: 340-342.	Actinopteri	425	Salmoniformes	13	Salmonidae	13	Oncorhynchus	6	8
Oncorhynchus nerka	8	6.72 ¬± 1.54	7	FishBase	FishBase ref no.: 72462	Altman, P.L. and D.S. Dittmer , 1962 Growth, including reproduction and morphological development. Federation of American Societies for Experimental Biology.	Actinopteri	425	Salmoniformes	13	Salmonidae	13	Oncorhynchus	6	6
Oncorhynchus nerka	6	6.72 ¬± 1.54	7	FishBase	FishBase ref no.: 796	Beverton, R.J.H. and S.J. Holt , 1959 A review of the lifespans and mortality rates of fish in nature, and their relation to growth and other physiological characteristics. p. 142-180. In G.E.W. Wolstenholme and M. O'Connor (eds.) CIBA Foundation colloquia on ageing: the lifespan of animals. volume 5. J & A Churchill Ltd, London.	Actinopteri	425	Salmoniformes	13	Salmonidae	13	Oncorhynchus	6	6
Oncorhynchus nerka	8	6.72 ¬± 1.54	7	AnAge	AnAge ref no.: 454	Froese and Pauly FishBase	Actinopteri	425	Salmoniformes	13	Salmonidae	13	Oncorhynchus	6	6
Oncorhynchus nerka	8	6.72 ¬± 1.54	7	Max Plank Institute for Demographic Research	MPIDR ref no.: [3] [16] [73]	Altman, P.L. and D.S. Dittmer, eds. 1962. Growth, Including Reproduction and Morphological Development. Biological Handbooks. Washington, D. C.: Federation of American Societies for Experimental Biology.	Actinopteri	425	Salmoniformes	13	Salmonidae	13	Oncorhynchus	6	6
Oncorhynchus nerka	6	6.72 ¬± 1.54	7	Max Plank Institute for Demographic Research	MPIDR ref no.: [72]	Foerster, R.E., 1929. An investigation of the life history and propagation of the sockeye salmon (Oncorhynchus nerka) at Cultus Lake, British Columbia. No. 1. Introduction and the run of 1925. Contributions to Canadian Biology and Fisheries 5: 1-35.	Actinopteri	425	Salmoniformes	13	Salmonidae	13	Oncorhynchus	6	6
Oncorhynchus nerka	4.3	6.72 ¬± 1.54	7	Max Plank Institute for Demographic Research	MPIDR ref no.: [93]	Healey, M.C., 1986. Salmonid age at maturity. Canadian Special Publication of Fisheries and Aquatic Sciences 89: 39-52.	Actinopteri	425	Salmoniformes	13	Salmonidae	13	Oncorhynchus	6	6
Oncorhynchus tshawytscha	9	6.63 ¬± 2.21	7.1	FishBase	FishBase ref no.: 12193	Hugg, D.O. , 1996 MAPFISH georeferenced mapping database. Freshwater and estuarine fishes of North America. Life Science Software. Dennis O. and Steven Hugg, 1278 Turkey Point Road, Edgewater, Maryland, USA.	Actinopteri	425	Salmoniformes	13	Salmonidae	13	Oncorhynchus	6	11
Oncorhynchus tshawytscha	4	6.63 ¬± 2.21	7.1	FishBase	FishBase ref no.: 273	Nigrelli, R.F. , 1959 Longevity of fishes in captivity, with special reference to those kept in the New York Aquarium. p. 212-230. In G.E.W. Wolstehnolmen and M. O'Connor (eds.) Ciba Foundation Colloquium on Ageing: the life span of animals. Vol. 5., Churchill, London.	Actinopteri	425	Salmoniformes	13	Salmonidae	13	Oncorhynchus	6	11
Oncorhynchus tshawytscha	8	6.63 ¬± 2.21	7.1	FishBase	FishBase ref no.: 46974	Quinn, S. , 2001 How long do fish live?. In-Fisherman 26(5):15.	Actinopteri	425	Salmoniformes	13	Salmonidae	13	Oncorhynchus	6	11
Oncorhynchus tshawytscha	7.3	6.63 ¬± 2.21	7.1	FishBase	FishBase ref no.: 56350	Vronsky, B.B. , 2003 Chinook salmon. p. 87-89. In S.A. Siniakov, N.I. Naumenko, Yu.P. Diakov, O.G. Zolotov, and B.B. Vronsky (eds.). Condition of biological resources of the Northwest Pacific. Petropavlovsk-Kamchatsky, KamchatNIRO.	Actinopteri	425	Salmoniformes	13	Salmonidae	13	Oncorhynchus	6	11
Oncorhynchus tshawytscha	7.1	6.63 ¬± 2.21	7.1	FishBase	FishBase ref no.: 56350	Vronsky, B.B. , 2003 Chinook salmon. p. 87-89. In S.A. Siniakov, N.I. Naumenko, Yu.P. Diakov, O.G. Zolotov, and B.B. Vronsky (eds.). Condition of biological resources of the Northwest Pacific. Petropavlovsk-Kamchatsky, KamchatNIRO.	Actinopteri	425	Salmoniformes	13	Salmonidae	13	Oncorhynchus	6	11
Oncorhynchus tshawytscha	5	6.63 ¬± 2.21	7.1	FishBase	FishBase ref no.: 120612	Eakins, R.J. , 2019 Chinook salmon. Ontario Freshwater Fishes Life History Database. Version 4.85. Online database. (http://www.ontariofishes.ca; http://www.ontariofishes.ca/home.htm), accessed¬†26 June 2019.	Actinopteri	425	Salmoniformes	13	Salmonidae	13	Oncorhynchus	6	11
Oncorhynchus tshawytscha	9	6.63 ¬± 2.21	7.1	AnAge	AnAge ref no.: 1	Carey and Judge (2000) Longevity Records: Life Spans of Mammals, Birds, Amphibians, Reptiles, and Fish	Actinopteri	425	Salmoniformes	13	Salmonidae	13	Oncorhynchus	6	11
Oncorhynchus tshawytscha	7	6.63 ¬± 2.21	7.1	Max Plank Institute for Demographic Research	MPIDR ref no.: [3]	Altman, P.L. and D.S. Dittmer, eds. 1962. Growth, Including Reproduction and Morphological Development. Biological Handbooks. Washington, D. C.: Federation of American Societies for Experimental Biology.	Actinopteri	425	Salmoniformes	13	Salmonidae	13	Oncorhynchus	6	11
Oncorhynchus tshawytscha	9	6.63 ¬± 2.21	7.1	Max Plank Institute for Demographic Research	MPIDR ref no.: [61] [143]	Eschmeyer, W.N., W.S. Herald, and H. Hammann, 1983. A Field Guide to Pacific Coast Fishes of North America. Boston, MA: Houghton Mifflin Co.	Actinopteri	425	Salmoniformes	13	Salmonidae	13	Oncorhynchus	6	11
Oncorhynchus tshawytscha	5	6.63 ¬± 2.21	7.1	Max Plank Institute for Demographic Research	MPIDR ref no.: [91]	Hart, J.L., 1973. Pacific fishes of Canada. Fisheries Research Board Canada Bulletin Vol. 180: 740.	Actinopteri	425	Salmoniformes	13	Salmonidae	13	Oncorhynchus	6	11
Oncorhynchus tshawytscha	2.5	6.63 ¬± 2.21	7.1	Max Plank Institute for Demographic Research	MPIDR ref no.: [93]	Healey, M.C., 1986. Salmonid age at maturity. Canadian Special Publication of Fisheries and Aquatic Sciences 89: 39-52.	Actinopteri	425	Salmoniformes	13	Salmonidae	13	Oncorhynchus	6	11
Salmo salar	13	8.4 ¬± 4.69	6	FishBase	FishBase ref no.: 274	Flower, S.S. , 1935 Further notes on the duration of life in animals. I. Fishes: as determined by otolith and scale-readings and direct observations on living individuals. Proc. Zool. Soc. London 2:265-304.	Actinopteri	425	Salmoniformes	13	Salmonidae	13	Salmo	2	9
Salmo salar	3.3	8.4 ¬± 4.69	6	FishBase	FishBase ref no.: 72465	Flower, M.S.S. , 1925 Contributions to our knowledge of the duration of life in vertebrate animals - I. Fishes. Proc. of the Zool. Soc. of London 1925(1):247-267.	Actinopteri	425	Salmoniformes	13	Salmonidae	13	Salmo	2	9
Salmo salar	6	8.4 ¬± 4.69	6	FishBase	FishBase ref no.: 796	Beverton, R.J.H. and S.J. Holt , 1959 A review of the lifespans and mortality rates of fish in nature, and their relation to growth and other physiological characteristics. p. 142-180. In G.E.W. Wolstenholme and M. O'Connor (eds.) CIBA Foundation colloquia on ageing: the lifespan of animals. volume 5. J & A Churchill Ltd, London.	Actinopteri	425	Salmoniformes	13	Salmonidae	13	Salmo	2	9
Salmo salar	5	8.4 ¬± 4.69	6	FishBase	FishBase ref no.: 796	Beverton, R.J.H. and S.J. Holt , 1959 A review of the lifespans and mortality rates of fish in nature, and their relation to growth and other physiological characteristics. p. 142-180. In G.E.W. Wolstenholme and M. O'Connor (eds.) CIBA Foundation colloquia on ageing: the lifespan of animals. volume 5. J & A Churchill Ltd, London.	Actinopteri	425	Salmoniformes	13	Salmonidae	13	Salmo	2	9
Salmo salar	14	8.4 ¬± 4.69	6	FishBase	FishBase ref no.: 3672	Carlander, K.D. , 1969 Handbook of freshwater fishery biology, volume 1. The Iowa State University Press, Ames. Iowa. 752 p.	Actinopteri	425	Salmoniformes	13	Salmonidae	13	Salmo	2	9
Salmo salar	13	8.4 ¬± 4.69	6	AnAge	AnAge ref no.: 1	Carey and Judge (2000) Longevity Records: Life Spans of Mammals, Birds, Amphibians, Reptiles, and Fish	Actinopteri	425	Salmoniformes	13	Salmonidae	13	Salmo	2	9
Salmo salar	13	8.4 ¬± 4.69	6	Max Plank Institute for Demographic Research	MPIDR ref no.: [71]	Flower, M.S.S., 1935. Further notes on the duration of life in animals. - I. Fishes: as determined by otolith and scale - readings and direct observations on living animals. Proceedings of the Zoological Society of London 1935: 265.	Actinopteri	425	Salmoniformes	13	Salmonidae	13	Salmo	2	9
Salmo salar	3.3	8.4 ¬± 4.69	6	Max Plank Institute for Demographic Research	MPIDR ref no.: [70]	Flower, M.S.S., 1925. Contributions to our knowledge of the duration of life in vertebrate animals - I. Fishes. Proceedings of the Zoological Society of London 1925(1): 247-267.	Actinopteri	425	Salmoniformes	13	Salmonidae	13	Salmo	2	9
Salmo salar	5	8.4 ¬± 4.69	6	Max Plank Institute for Demographic Research	MPIDR ref no.: [146]	Nall, G.H., 1930. The Life of Sea Trout. London: Seeley Service.	Actinopteri	425	Salmoniformes	13	Salmonidae	13	Salmo	2	9
Salmo trutta	38	14.43 ¬± 10.94	9.5	FishBase	FishBase ref no.: 32682	Svalastog, D. , 1991 A note on maximum age of brown trout, Salmo trutta L. J. Fish Biol. 38(6):967-968.	Actinopteri	425	Salmoniformes	13	Salmonidae	13	Salmo	2	24
Salmo trutta	10.3	14.43 ¬± 10.94	9.5	FishBase	FishBase ref no.: 274	Flower, S.S. , 1935 Further notes on the duration of life in animals. I. Fishes: as determined by otolith and scale-readings and direct observations on living individuals. Proc. Zool. Soc. London 2:265-304.	Actinopteri	425	Salmoniformes	13	Salmonidae	13	Salmo	2	24
Salmo trutta	8	14.43 ¬± 10.94	9.5	FishBase	FishBase ref no.: 796	Beverton, R.J.H. and S.J. Holt , 1959 A review of the lifespans and mortality rates of fish in nature, and their relation to growth and other physiological characteristics. p. 142-180. In G.E.W. Wolstenholme and M. O'Connor (eds.) CIBA Foundation colloquia on ageing: the lifespan of animals. volume 5. J & A Churchill Ltd, London.	Actinopteri	425	Salmoniformes	13	Salmonidae	13	Salmo	2	24
Salmo trutta	9	14.43 ¬± 10.94	9.5	FishBase	FishBase ref no.: 6390	Kailola, P.J., M.J. Williams, P.C. Stewart, R.E. Reichelt, A. McNee and C. Grieve , 1993 Australian fisheries resources. Bureau of Resource Sciences, Canberra, Australia. 422 p.	Actinopteri	425	Salmoniformes	13	Salmonidae	13	Salmo	2	24
Salmo trutta	6	14.43 ¬± 10.94	9.5	FishBase	FishBase ref no.: 6506	Yershov, P.N. , 1985 Biology of sea-trout Salmo trutta L. in the Pela and Shoguy rivers. Population biology and ecological investigations of the Salmonidae fishes in the Northern waters. Leningrad, ZIN AN SSSR p. 94-119.	Actinopteri	425	Salmoniformes	13	Salmonidae	13	Salmo	2	24
Salmo trutta	7	14.43 ¬± 10.94	9.5	FishBase	FishBase ref no.: 6506	Yershov, P.N. , 1985 Biology of sea-trout Salmo trutta L. in the Pela and Shoguy rivers. Population biology and ecological investigations of the Salmonidae fishes in the Northern waters. Leningrad, ZIN AN SSSR p. 94-119.	Actinopteri	425	Salmoniformes	13	Salmonidae	13	Salmo	2	24
Salmo trutta	18	14.43 ¬± 10.94	9.5	FishBase	FishBase ref no.: 27549	Murdy, E.O., R.S. Birdsong and J.A. Musick , 1997 Fishes of Chesapeake Bay. Smithsonian Institution Press Washington and London. 324 p.	Actinopteri	425	Salmoniformes	13	Salmonidae	13	Salmo	2	24
Salmo trutta	38	14.43 ¬± 10.94	9.5	FishBase	FishBase ref no.: 32682	Svalastog, D. , 1991 A note on maximum age of brown trout, Salmo trutta L. J. Fish Biol. 38(6):967-968.	Actinopteri	425	Salmoniformes	13	Salmonidae	13	Salmo	2	24
Salmo trutta	8	14.43 ¬± 10.94	9.5	FishBase	FishBase ref no.: 91325	Volta, P. and G. Giussani , 2010 Weight-length relationships (WLRs) and von Bertalanffy growth function (VBGF) parameters of Alosa agone, Rutilus pigus and the anadromous Salmo trutta from a deep south-alpine lake: Lago Maggiore (northern Italy) deep south-alpine lake: Lago Maggiore (northern Italy). J. Appl. Ichthyol. 26:474-476.	Actinopteri	425	Salmoniformes	13	Salmonidae	13	Salmo	2	24
Salmo trutta	12	14.43 ¬± 10.94	9.5	FishBase	FishBase ref no.: 91539	O'neal, S.L. , 2008 Lessons to learn from all out invasion: life history of brown trout (Salmo trutta) in a Patagonian River. Polson, MT: The University of Montana, M.Sc. thesis, 42 p.	Actinopteri	425	Salmoniformes	13	Salmonidae	13	Salmo	2	24
Salmo trutta	8	14.43 ¬± 10.94	9.5	FishBase	FishBase ref no.: 91539	O'neal, S.L. , 2008 Lessons to learn from all out invasion: life history of brown trout (Salmo trutta) in a Patagonian River. Polson, MT: The University of Montana, M.Sc. thesis, 42 p.	Actinopteri	425	Salmoniformes	13	Salmonidae	13	Salmo	2	24
Salmo trutta	9	14.43 ¬± 10.94	9.5	FishBase	FishBase ref no.: 91540	Parra, I., A. Almod√≥var, G.G. Nicola and B. Elvira , 2009 Latitudinal and altitudinal growth patterns of brown trout Salmo trutta at different spatial scales. J. Fish Biol. 74(10):2355-2373.	Actinopteri	425	Salmoniformes	13	Salmonidae	13	Salmo	2	24
Salmo trutta	8	14.43 ¬± 10.94	9.5	FishBase	FishBase ref no.: 91541	Arslan, M., A. Yildirim, S. Bektas and A. Atasever , 2007 Growth and mortality of the brown trout (Salmo trutta L.) population from upper Aksu Stream, Northeastern Anatolia, Turkey. Turk. J. Zool. 31:337-346.	Actinopteri	425	Salmoniformes	13	Salmonidae	13	Salmo	2	24
Salmo trutta	7	14.43 ¬± 10.94	9.5	FishBase	FishBase ref no.: 91548	Yildirim, A. and M. Arslan , 2007 Age and growth properties of brown trout (Salmo trutta L.) living in Kan Stream, upper √áoruh River, Turkey. Anim. Biol. 57(3):281-291.	Actinopteri	425	Salmoniformes	13	Salmonidae	13	Salmo	2	24
Salmo trutta	12	14.43 ¬± 10.94	9.5	FishBase	FishBase ref no.: 120604	Eakins, R.J. , 2019 Brown trout. Ontario Freshwater Fishes Life History Database. Version 4.85. Online database. (http://www.ontariofishes.ca; http://www.ontariofishes.ca/home.htm), accessed¬†25 June 2019.	Actinopteri	425	Salmoniformes	13	Salmonidae	13	Salmo	2	24
Salmo trutta	5	14.43 ¬± 10.94	9.5	FishBase	FishBase ref no.: 682	Muus, B.J. and P. Dahlstr√∂m , 1967 Guide des poissons d'eau douce et p√™che. GEC Gads Forlag, Copenhague. 242 p.	Actinopteri	425	Salmoniformes	13	Salmonidae	13	Salmo	2	24
Salmo trutta	8	14.43 ¬± 10.94	9.5	FishBase	FishBase ref no.: 58482	Kleanthidis, P.K. and K.I. Stergiou , 2006 Growth parameters and length-length relationships of Greek freshwater fishes. p. 69-77. In M.L.D. Palomares, K.I. Stergiou and D. Pauly (eds.) Fishes in databases and ecosystems. Fisheries Centre Research Reports 14(4). Fisheries Centre, University of British Columbia.	Actinopteri	425	Salmoniformes	13	Salmonidae	13	Salmo	2	24
Salmo trutta	38	14.43 ¬± 10.94	9.5	AnAge	AnAge ref no.:	NA	Actinopteri	425	Salmoniformes	13	Salmonidae	13	Salmo	2	24
Salmo trutta	15	14.43 ¬± 10.94	9.5	The Aquarium Wiki	Unknown	NA	Actinopteri	425	Salmoniformes	13	Salmonidae	13	Salmo	2	24
Salmo trutta	35	14.43 ¬± 10.94	9.5	The Aquarium Wiki	Unknown	NA	Actinopteri	425	Salmoniformes	13	Salmonidae	13	Salmo	2	24
Salmo trutta	10	14.43 ¬± 10.94	9.5	Max Plank Institute for Demographic Research	MPIDR ref no.: [71]	Flower, M.S.S., 1935. Further notes on the duration of life in animals. - I. Fishes: as determined by otolith and scale - readings and direct observations on living animals. Proceedings of the Zoological Society of London 1935: 265.	Actinopteri	425	Salmoniformes	13	Salmonidae	13	Salmo	2	24
Salmo trutta	18	14.43 ¬± 10.94	9.5	Max Plank Institute for Demographic Research	MPIDR ref no.: [146]	Nall, G.H., 1930. The Life of Sea Trout. London: Seeley Service.	Actinopteri	425	Salmoniformes	13	Salmonidae	13	Salmo	2	24
Salmo trutta	8	14.43 ¬± 10.94	9.5	Max Plank Institute for Demographic Research	MPIDR ref no.: [78]	Frost, W.E. and W.J.P. Smyly, 1952. The brown trout of a morrland fish pond. Journal of Animal Ecology 21: 62-86.	Actinopteri	425	Salmoniformes	13	Salmonidae	13	Salmo	2	24
Salmo trutta	11	14.43 ¬± 10.94	9.5	Max Plank Institute for Demographic Research	MPIDR ref no.: [106]	Jonsson, B., J. Henning, L'Abee-Lund, T.G. Heggberget, A.J. Jensen, B.O. Johnsen, T.F. Naesje, and L.M. Saettem, 1991. Longevity, body size, and growth in anadromous brown trout Salmo strutta. Canadian Journal of Fisheries and Aquatic Science 48: 1838-184	Actinopteri	425	Salmoniformes	13	Salmonidae	13	Salmo	2	24
Salvelinus namaycush	50	30.62 ¬± 15.19	27.5	FishBase	FishBase ref no.: 3494	Power, G. , 1978 Fish population structure in Arctic lakes. J. Fish. Res. Board Can. 35:53-59.	Actinopteri	425	Salmoniformes	13	Salmonidae	13	Salvelinus	1	8
Salvelinus namaycush	12	30.62 ¬± 15.19	27.5	FishBase	FishBase ref no.: 274	Flower, S.S. , 1935 Further notes on the duration of life in animals. I. Fishes: as determined by otolith and scale-readings and direct observations on living individuals. Proc. Zool. Soc. London 2:265-304.	Actinopteri	425	Salmoniformes	13	Salmonidae	13	Salvelinus	1	8
Salvelinus namaycush	25	30.62 ¬± 15.19	27.5	FishBase	FishBase ref no.: 796	Beverton, R.J.H. and S.J. Holt , 1959 A review of the lifespans and mortality rates of fish in nature, and their relation to growth and other physiological characteristics. p. 142-180. In G.E.W. Wolstenholme and M. O'Connor (eds.) CIBA Foundation colloquia on ageing: the lifespan of animals. volume 5. J & A Churchill Ltd, London.	Actinopteri	425	Salmoniformes	13	Salmonidae	13	Salvelinus	1	8
Salvelinus namaycush	25	30.62 ¬± 15.19	27.5	FishBase	FishBase ref no.: 59043	Kottelat, M. and J. Freyhof , 2007 Handbook of European freshwater fishes. Publications Kottelat, Cornol and Freyhof, Berlin. 646 pp.	Actinopteri	425	Salmoniformes	13	Salmonidae	13	Salvelinus	1	8
Salvelinus namaycush	30	30.62 ¬± 15.19	27.5	FishBase	FishBase ref no.: 120602	Eakins, R.J. , 2019 Lake trout. Ontario Freshwater Fishes Life History Database. Version 4.85. Online database. (http://www.ontariofishes.ca; http://www.ontariofishes.ca/home.htm), accessed¬†25 June 2019.	Actinopteri	425	Salmoniformes	13	Salmonidae	13	Salvelinus	1	8
Salvelinus namaycush	50	30.62 ¬± 15.19	27.5	AnAge	AnAge ref no.: 454	Froese and Pauly FishBase	Actinopteri	425	Salmoniformes	13	Salmonidae	13	Salvelinus	1	8
Salvelinus namaycush	12	30.62 ¬± 15.19	27.5	Max Plank Institute for Demographic Research	MPIDR ref no.: [71]	Flower, M.S.S., 1935. Further notes on the duration of life in animals. - I. Fishes: as determined by otolith and scale - readings and direct observations on living animals. Proceedings of the Zoological Society of London 1935: 265.	Actinopteri	425	Salmoniformes	13	Salmonidae	13	Salvelinus	1	8
Salvelinus namaycush	41	30.62 ¬± 15.19	27.5	Max Plank Institute for Demographic Research	MPIDR ref no.: [186]	Sprules, W.M., 1952. The Arctic char of the west coast of Hudson Bay. Journal of Fisheries Research Board Canada 9: 1.	Actinopteri	425	Salmoniformes	13	Salmonidae	13	Salvelinus	1	8
[truncated: 327 more rows]

## Sheet: Table S2
Table S2. Genome ssembly accession numbers and names for fish genomes used in the fish lifespan model
[truncated: 444 more rows]

[truncated: 7 more sheets: Table S3, Table S4, Table S5, Table S6, Table S7, Table S8, Table S9]
